# Supplementary material for: Using Deep Learning to Extrapolate Protein Expression Measurements
Source: Proteomics. 2020 Oct 16;20(21-22):2000009. doi: 10.1002/pmic.202000009 (PMC7757209; doi:10.1002/pmic.202000009)
Supplement: Supplementary file 6 — Supporting Information [file PMIC-20-2000009-s005.xlsx]

## Sheet: Tissue13
	R2_Tavg	R2_Davg	R2_Min	R2_Max	adrenal.gland	colon	esophagus	gall.bladder	heart	kidney	liver	lung	ovary	pancreas	rectum	testis	urinary.bladder
LR	0.1307	0.163	0.076	0.256	0.128	0.113	0.097	0.115	0.171	0.125	0.256	0.096	0.076	0.223	0.117	0.078	0.104
RNA	0.1285	0.161	0.075	0.254	0.126	0.112	0.089	0.113	0.169	0.124	0.254	0.091	0.075	0.222	0.116	0.077	0.102
KW	0.2726	0.302	0.221	0.31	0.238	0.286	0.272	0.302	0.221	0.223	0.264	0.252	0.272	0.298	0.31	0.306	0.3
GO	0.3389	0.3692	0.283	0.382	0.306	0.373	0.295	0.35	0.283	0.291	0.364	0.291	0.347	0.367	0.382	0.382	0.375
RNA+KW	0.4095	0.4326	0.359	0.498	0.378	0.408	0.384	0.413	0.43	0.383	0.498	0.382	0.359	0.45	0.417	0.412	0.41
RNA+GO	0.444	0.4685	0.388	0.545	0.413	0.455	0.391	0.436	0.466	0.412	0.545	0.388	0.408	0.485	0.453	0.456	0.464
RNA+GO+KW	0.4631	0.4876	0.408	0.557	0.426	0.466	0.408	0.459	0.479	0.427	0.557	0.409	0.435	0.506	0.48	0.488	0.48

## Sheet: NCI60
	R2_Tavg	R2_Davg	R2_Min	R2_Max	A498	A549	ACHN	BT549	Caki1	DU145	EKVX	HCT116	HCT15	HL60	HOP62	HOP92	HS578T	HT29	IGROV1	K562	KM12	LOXIMVI	MCF7	MDAMB231	MDAMB435	Malme3M	NCIH226	NCIH23	NCIH322T	NCIH460	NCIH522	OVCAR3	OVCAR4	OVCAR8	PC3	RPMI8226	SF268	SF295	SF539	SKMEL28	SKMEL5	SKOV3	SNB75	SW620	T47D	U251MG	UACC257	UACC62	UO31
LR	0.3146	0.319	0.157	0.379	0.358	0.321	0.346	0.343	0.321	0.37	0.278	0.157	0.333	0.306	0.286	0.33	0.323	0.361	0.211	0.315	0.28	0.331	0.345	0.272	0.27	0.314	0.32	0.289	0.235	0.371	0.298	0.255	0.353	0.368	0.358	0.333	0.379	0.344	0.354	0.287	0.334	0.321	0.334	0.317	0.311	0.31	0.296	0.358	0.349
RNA	0.3128	0.3173	0.14	0.377	0.357	0.32	0.345	0.342	0.32	0.368	0.277	0.14	0.333	0.303	0.285	0.329	0.321	0.359	0.206	0.314	0.278	0.33	0.344	0.272	0.27	0.313	0.319	0.288	0.233	0.37	0.298	0.254	0.352	0.367	0.357	0.332	0.377	0.343	0.353	0.286	0.333	0.319	0.33	0.316	0.31	0.309	0.294	0.357	0.346
KW	0.2831	0.2869	0.163	0.318	0.294	0.281	0.3	0.279	0.275	0.298	0.264	0.163	0.29	0.297	0.268	0.297	0.261	0.302	0.262	0.289	0.305	0.298	0.3	0.298	0.304	0.289	0.286	0.296	0.264	0.302	0.315	0.257	0.29	0.306	0.318	0.28	0.308	0.278	0.266	0.237	0.296	0.3	0.265	0.303	0.292	0.307	0.262	0.297	0.287
GO	0.3033	0.3072	0.148	0.333	0.329	0.292	0.323	0.296	0.317	0.331	0.287	0.148	0.318	0.31	0.274	0.324	0.28	0.325	0.304	0.291	0.317	0.318	0.315	0.32	0.332	0.315	0.305	0.299	0.287	0.313	0.325	0.27	0.325	0.311	0.328	0.293	0.33	0.285	0.295	0.258	0.316	0.333	0.297	0.311	0.319	0.326	0.295	0.318	0.322
RNA+KW	0.4878	0.4927	0.232	0.549	0.545	0.476	0.53	0.506	0.486	0.54	0.445	0.232	0.506	0.492	0.447	0.517	0.485	0.549	0.407	0.472	0.457	0.505	0.517	0.461	0.464	0.518	0.506	0.484	0.417	0.53	0.516	0.423	0.518	0.545	0.523	0.503	0.531	0.508	0.516	0.445	0.531	0.52	0.506	0.497	0.495	0.5	0.46	0.541	0.527
RNA+GO	0.4833	0.4884	0.224	0.543	0.542	0.474	0.525	0.502	0.493	0.54	0.443	0.224	0.503	0.492	0.431	0.51	0.482	0.543	0.411	0.462	0.456	0.504	0.509	0.451	0.468	0.512	0.501	0.469	0.418	0.522	0.512	0.412	0.52	0.535	0.512	0.494	0.526	0.496	0.51	0.44	0.522	0.527	0.501	0.486	0.49	0.499	0.466	0.53	0.529
RNA+GO+KW	0.5084	0.5135	0.236	0.57	0.566	0.496	0.551	0.526	0.511	0.563	0.466	0.236	0.526	0.522	0.456	0.537	0.509	0.57	0.436	0.49	0.486	0.529	0.538	0.483	0.496	0.538	0.523	0.496	0.443	0.542	0.542	0.437	0.541	0.564	0.546	0.52	0.555	0.521	0.532	0.455	0.549	0.551	0.526	0.515	0.519	0.53	0.484	0.556	0.553
[truncated: 1 more columns]

## Sheet: Tissue29
	R2_Tavg	R2_Davg	R2_Min	R2_Max	adipose.tissue	adrenal.gland	appendix	bladder	bone.marrow	colon	duodenum	endometrium	esophagus	fallopian.tube	gall.bladder	heart	kidney	liver	lung	lymph.node	ovary	pancreas	placenta	prostate	rectum	salivary.gland	small.intestine	smooth.muscle	spleen	stomach	testis	thyroid	tonsil
LR	0.2419	0.2479	0.139	0.368	0.192	0.252	0.19	0.228	0.188	0.259	0.278	0.238	0.215	0.255	0.218	0.32	0.289	0.368	0.244	0.225	0.139	0.266	0.248	0.233	0.217	0.274	0.296	0.244	0.2	0.233	0.161	0.234	0.311
RNA	0.2407	0.247	0.135	0.367	0.191	0.251	0.189	0.227	0.183	0.258	0.278	0.237	0.214	0.255	0.217	0.319	0.287	0.367	0.244	0.224	0.135	0.264	0.247	0.232	0.216	0.273	0.295	0.243	0.199	0.232	0.16	0.234	0.31
KW	0.3472	0.352	0.235	0.396	0.316	0.373	0.329	0.362	0.235	0.364	0.368	0.347	0.353	0.336	0.348	0.318	0.35	0.352	0.396	0.354	0.341	0.335	0.349	0.346	0.356	0.364	0.363	0.329	0.34	0.37	0.342	0.339	0.394
GO	0.3706	0.3752	0.221	0.416	0.361	0.4	0.36	0.393	0.221	0.39	0.384	0.359	0.387	0.347	0.379	0.327	0.394	0.393	0.416	0.367	0.352	0.35	0.395	0.378	0.383	0.395	0.378	0.35	0.372	0.399	0.349	0.363	0.404
RNA_KW	0.4877	0.4931	0.323	0.585	0.439	0.518	0.442	0.49	0.323	0.503	0.523	0.495	0.474	0.488	0.477	0.53	0.535	0.585	0.518	0.484	0.401	0.453	0.504	0.484	0.474	0.52	0.531	0.488	0.471	0.503	0.441	0.486	0.562
RNA_GO	0.4999	0.5052	0.321	0.6	0.467	0.537	0.456	0.503	0.321	0.513	0.527	0.499	0.485	0.49	0.489	0.538	0.558	0.6	0.522	0.496	0.412	0.474	0.526	0.506	0.491	0.538	0.534	0.495	0.489	0.517	0.45	0.498	0.567
RNA_GO_KW	0.5379	0.5431	0.347	0.631	0.503	0.575	0.494	0.545	0.347	0.55	0.566	0.539	0.524	0.53	0.531	0.567	0.591	0.631	0.569	0.538	0.457	0.504	0.563	0.542	0.53	0.576	0.57	0.533	0.532	0.556	0.495	0.533	0.609

## Sheet: MouseTissue3
	R2_Tavg	R2_Davg	R2_Min	R2_Max	brain	liver	testis
LR	0.3047	0.3059	0.208	0.385	0.321	0.385	0.208
RNA	0.3037	0.3052	0.207	0.384	0.32	0.384	0.207
GO	0.2623	0.2644	0.194	0.337	0.256	0.337	0.194
RNA+GO	0.4503	0.4513	0.338	0.546	0.467	0.546	0.338
HM_RNA+KW	0.4717	0.4734	0.415	0.551	0.449	0.551	0.415
HM_RNA+GO	0.4893	0.4918	0.424	0.548	0.424	0.548	0.496
HM_RNA+GO+KW	0.51	0.5128	0.445	0.577	0.445	0.577	0.508
