# Supplementary material for: Using Deep Learning to Extrapolate Protein Expression Measurements
Source: Proteomics. 2020 Oct 16;20(21-22):2000009. doi: 10.1002/pmic.202000009 (PMC7757209; doi:10.1002/pmic.202000009)
Supplement: Supplementary file 7 — Supporting Information [file PMIC-20-2000009-s006.xlsx]

## Sheet: Sheet1
# gene specific coefficients generated by DL network under RNA+GO+KW model (as input for model training using RNA and protein concentration as well as GO and UniProt keyword annotation data for each of the genes from human Tissue29 dataset)
# the predictions are based on formula "prot_concentration(gene) = alpha+beta*rna_concentration(gene)" and were applied to homologous genes from mouse MouseTissue3 dataset
# these and alpha and beta coefficients are gene, but not tissue specific
#
gene_id_mouse	gene_id_human	alpha	beta
ENSMUSG00000000001	ENSG00000065135	1.08903	1.02732
ENSMUSG00000000028	ENSG00000093009	0.146646	0.189445
ENSMUSG00000000049	ENSG00000091583	2.51348	0.0698346
ENSMUSG00000000056	ENSG00000141562	0.189589	0.436413
ENSMUSG00000000058	ENSG00000105971	0.138224	0.731891
ENSMUSG00000000085	ENSG00000010803	0.092458	0.318766
ENSMUSG00000000088	ENSG00000178741	2.3374	0.56235
ENSMUSG00000000093	ENSG00000121068	0.0531889	-0.126551
ENSMUSG00000000094	ENSG00000121075	0.0445119	0.0453627
ENSMUSG00000000127	ENSG00000151422	0.00808311	0.532774
ENSMUSG00000000131	ENSG00000169180	0.303112	0.408179
ENSMUSG00000000134	ENSG00000068323	0.0326713	0.131238
ENSMUSG00000000148	ENSG00000106009	0.313023	0.437116
ENSMUSG00000000149	ENSG00000146535	0.25638	0.64073
ENSMUSG00000000167	ENSG00000150773	0.100872	0.302061
ENSMUSG00000000168	ENSG00000150768	1.09442	0.83965
ENSMUSG00000000171	ENSG00000204370	0.51141	0.306858
ENSMUSG00000000194	ENSG00000148358	0.115931	0.298173
ENSMUSG00000000202	ENSG00000204347	0.280603	0.306794
ENSMUSG00000000214	ENSG00000180176	0.10614	0.461807
ENSMUSG00000000216	ENSG00000166828	0.162997	0.300584
ENSMUSG00000000223	ENSG00000102385	0.124262	0.235872
ENSMUSG00000000253	ENSG00000137198	0.836027	0.567524
ENSMUSG00000000275	ENSG00000121060	0.246078	0.776163
ENSMUSG00000000276	ENSG00000153933	0.118568	0.221415
ENSMUSG00000000278	ENSG00000121064	1.13144	0.534885
ENSMUSG00000000282	ENSG00000070444	0.136431	0.25632
ENSMUSG00000000295	ENSG00000111906	0.570472	0.517425
ENSMUSG00000000296	ENSG00000111907	0.353913	0.2344
ENSMUSG00000000301	ENSG00000133027	0.0730097	0.270221
ENSMUSG00000000318	ENSG00000132514	0.251278	0.344052
ENSMUSG00000000320	ENSG00000108839	1.05353	0.771666
ENSMUSG00000000325	ENSG00000099889	0.241801	0.445212
ENSMUSG00000000326	ENSG00000093010	1.51657	1.16179
ENSMUSG00000000339	ENSG00000137996	0.183171	0.583241
ENSMUSG00000000340	ENSG00000137992	1.67767	0.946498
ENSMUSG00000000346	ENSG00000183283	0.098168	0.198162
ENSMUSG00000000359	ENSG00000088320	0.379152	0.509952
ENSMUSG00000000365	ENSG00000132972	0.168037	0.183345
ENSMUSG00000000378	ENSG00000136280	0.277202	0.221992
ENSMUSG00000000384	ENSG00000136270	0.142869	0.627377
ENSMUSG00000000385	ENSG00000184012	0.202878	0.253976
ENSMUSG00000000392	ENSG00000078098	0.650066	0.153344
ENSMUSG00000000394	ENSG00000115263	0.988866	0.630399
ENSMUSG00000000399	ENSG00000139180	2.7529	0.203451
ENSMUSG00000000409	ENSG00000182866	0.633202	0.61441
ENSMUSG00000000416	ENSG00000077063	0.0944296	0.351751
ENSMUSG00000000420	ENSG00000141429	0.0565616	0.367566
ENSMUSG00000000439	ENSG00000075975	0.134383	0.257226
ENSMUSG00000000441	ENSG00000132155	0.198612	0.27264
ENSMUSG00000000530	ENSG00000139567	-0.00921914	0.0106399
ENSMUSG00000000531	ENSG00000161835	0.133414	0.574908
ENSMUSG00000000532	ENSG00000135503	0.0334301	0.238148
ENSMUSG00000000538	ENSG00000175662	0.957242	0.553383
ENSMUSG00000000555	ENSG00000161638	0.302865	0.147665
ENSMUSG00000000561	ENSG00000116455	0.325204	0.654729
ENSMUSG00000000567	ENSG00000125398	0.1577	0.105604
ENSMUSG00000000568	ENSG00000138668	0.284804	1.33814
ENSMUSG00000000579	ENSG00000146425	1.08005	0.681803
ENSMUSG00000000581	ENSG00000197223	0.11324	0.37452
ENSMUSG00000000594	ENSG00000196743	1.44064	0.30422
ENSMUSG00000000605	ENSG00000073464	0.0562926	0.437277
ENSMUSG00000000617	ENSG00000113262	0.0480584	0.356234
ENSMUSG00000000627	ENSG00000135622	0.104158	0.40145
ENSMUSG00000000628	ENSG00000159399	1.09932	0.390639
ENSMUSG00000000631	ENSG00000196535	0.404376	0.825622
ENSMUSG00000000673	ENSG00000162882	0.497818	0.959185
ENSMUSG00000000686	ENSG00000168792	0.250929	0.348757
ENSMUSG00000000690	ENSG00000108511	0.0703025	0.225865
ENSMUSG00000000693	ENSG00000115318	0.1306	0.391088
ENSMUSG00000000708	ENSG00000114166	0.0964944	0.110839
ENSMUSG00000000711	ENSG00000111540	0.982189	0.760034
ENSMUSG00000000732	ENSG00000160223	0.343522	0.29437
ENSMUSG00000000738	ENSG00000197912	1.20815	0.274851
ENSMUSG00000000740	ENSG00000167526	1.99219	0.443303
ENSMUSG00000000743	ENSG00000131165	0.428014	0.417227
ENSMUSG00000000751	ENSG00000132383	0.5186	0.902971
ENSMUSG00000000776	ENSG00000168495	0.17226	0.473273
ENSMUSG00000000782	ENSG00000081059	0.035788	0.168875
ENSMUSG00000000787	ENSG00000215301	2.14132	0.490427
ENSMUSG00000000794	ENSG00000143603	0.102075	0.298084
ENSMUSG00000000805	ENSG00000167434	0.192139	0.652599
ENSMUSG00000000826	ENSG00000101152	0.629354	0.843142
ENSMUSG00000000827	ENSG00000101150	0.466116	0.644678
ENSMUSG00000000861	ENSG00000119866	0.0974939	0.140311
ENSMUSG00000000876	ENSG00000101417	0.108699	0.299144
ENSMUSG00000000881	ENSG00000082458	0.115752	0.210238
ENSMUSG00000000884	ENSG00000185838	0.173209	0.3233
ENSMUSG00000000889	ENSG00000123454	0.592207	0.258818
ENSMUSG00000000915	ENSG00000130787	0.163689	0.879226
ENSMUSG00000000916	ENSG00000130305	0.124233	0.416678
ENSMUSG00000000934	ENSG00000184428	0.180863	0.560153
ENSMUSG00000000957	ENSG00000157227	0.224029	0.537154
ENSMUSG00000000958	ENSG00000155465	0.124204	0.282458
ENSMUSG00000000959	ENSG00000155463	1.10475	0.369798
ENSMUSG00000000976	ENSG00000068097	0.245723	0.394656
ENSMUSG00000001016	ENSG00000143621	1.22783	0.744197
ENSMUSG00000001017	ENSG00000160679	0.306429	0.408407
ENSMUSG00000001018	ENSG00000143553	0.388209	0.56789
ENSMUSG00000001020	ENSG00000196154	1.25681	1.10258
ENSMUSG00000001021	ENSG00000188015	0.757306	0.497191
ENSMUSG00000001025	ENSG00000197956	0.943939	1.03943
ENSMUSG00000001029	ENSG00000108622	0.234818	0.443411
ENSMUSG00000001034	ENSG00000166484	0.0635793	0.136705
ENSMUSG00000001036	ENSG00000072134	0.318475	0.697423
ENSMUSG00000001039	ENSG00000108641	-0.00073722	0.219832
ENSMUSG00000001053	ENSG00000145911	0.126585	0.340348
ENSMUSG00000001056	ENSG00000145912	0.140228	0.554178
ENSMUSG00000001062	ENSG00000075399	0.629873	0.298046
ENSMUSG00000001065	ENSG00000158805	0.162243	0.137841
ENSMUSG00000001082	ENSG00000109736	0.0748732	0.307084
ENSMUSG00000001089	ENSG00000169641	0.40784	0.480088
ENSMUSG00000001095	ENSG00000007216	0.153986	0.281953
ENSMUSG00000001098	ENSG00000110906	0.097587	0.454195
ENSMUSG00000001100	ENSG00000004142	0.558802	0.363879
ENSMUSG00000001105	ENSG00000109083	0.172636	0.481061
ENSMUSG00000001119	ENSG00000142156	0.269641	1.20806
ENSMUSG00000001120	ENSG00000183570	0.475311	0.547891
ENSMUSG00000001123	ENSG00000168961	0.0754523	0.449863
ENSMUSG00000001127	ENSG00000078061	0.145074	0.297619
ENSMUSG00000001128	ENSG00000126759	1.48276	0.018039
ENSMUSG00000001131	ENSG00000102265	2.5383	-0.0283932
ENSMUSG00000001134	ENSG00000126756	0.146623	0.37622
ENSMUSG00000001138	ENSG00000168763	0.160429	0.212625
ENSMUSG00000001143	ENSG00000114988	0.210332	0.845711
ENSMUSG00000001150	ENSG00000160294	0.110122	0.447404
ENSMUSG00000001157	ENSG00000087338	0.251485	0.26297
ENSMUSG00000001158	ENSG00000124380	0.203481	0.473665
ENSMUSG00000001166	ENSG00000089127	0.201053	0.810317
ENSMUSG00000001173	ENSG00000122126	0.0861021	0.706133
ENSMUSG00000001211	ENSG00000160216	0.0224439	0.460764
ENSMUSG00000001225	ENSG00000091138	0.0439088	0.045934
ENSMUSG00000001228	ENSG00000276043	0.0790012	0.288111
ENSMUSG00000001229	ENSG00000142002	0.662465	0.673431
ENSMUSG00000001240	ENSG00000131477	0.226912	0.150426
ENSMUSG00000001247	ENSG00000105699	0.275482	0.275012
ENSMUSG00000001248	ENSG00000089351	0.142778	0.631118
ENSMUSG00000001249	ENSG00000105707	0.16785	0.272047
ENSMUSG00000001270	ENSG00000166165	1.25884	0.790866
ENSMUSG00000001280	ENSG00000185591	0.237368	0.304585
ENSMUSG00000001281	ENSG00000139626	0.205152	0.601028
ENSMUSG00000001289	ENSG00000123349	0.124883	0.579505
ENSMUSG00000001300	ENSG00000125266	0.292687	0.297713
ENSMUSG00000001305	ENSG00000067533	0.169167	0.290963
ENSMUSG00000001313	ENSG00000108830	0.124472	0.401729
ENSMUSG00000001323	ENSG00000167720	0.45836	0.908155
ENSMUSG00000001333	ENSG00000162520	0.460282	0.501081
ENSMUSG00000001348	ENSG00000102575	0.412912	0.0155525
ENSMUSG00000001349	ENSG00000130176	0.71224	0.845192
ENSMUSG00000001366	ENSG00000112146	0.147381	0.280889
ENSMUSG00000001376	ENSG00000004766	0.932808	0.670395
ENSMUSG00000001380	ENSG00000170445	0.534711	0.613117
ENSMUSG00000001383	ENSG00000146007	0.446625	0.343203
ENSMUSG00000001403	ENSG00000175063	0.11229	0.392286
ENSMUSG00000001415	ENSG00000198952	0.0799963	0.381218
ENSMUSG00000001416	ENSG00000163468	1.28649	0.947679
ENSMUSG00000001418	ENSG00000198715	0.109574	0.220099
ENSMUSG00000001419	ENSG00000116604	0.0277824	0.289246
ENSMUSG00000001420	ENSG00000163472	0.141055	0.0807813
ENSMUSG00000001424	ENSG00000197157	1.21035	0.835673
ENSMUSG00000001435	ENSG00000182871	0.326036	0.78464
ENSMUSG00000001436	ENSG00000173638	0.166338	0.40563
ENSMUSG00000001440	ENSG00000108424	0.757907	0.773053
ENSMUSG00000001441	ENSG00000141279	1.38361	0.96149
ENSMUSG00000001444	ENSG00000073861	0.0786796	0.172217
ENSMUSG00000001445	ENSG00000159111	0.910267	0.182816
ENSMUSG00000001467	ENSG00000001630	0.634923	0.362961
ENSMUSG00000001472	ENSG00000141002	0.068337	0.185882
ENSMUSG00000001473	ENSG00000176014	1.17218	0.774681
ENSMUSG00000001482	ENSG00000140995	0.13169	0.247069
ENSMUSG00000001493	ENSG00000005102	0.0451687	0.241865
ENSMUSG00000001496	ENSG00000136352	0.106179	0.355865
ENSMUSG00000001497	ENSG00000198807	0.155372	0.0807784
ENSMUSG00000001506	ENSG00000108821	0.055858	0.679188
ENSMUSG00000001507	ENSG00000005884	0.276039	0.526228
ENSMUSG00000001508	ENSG00000108823	0.198002	0.501647
ENSMUSG00000001510	ENSG00000064195	0.115994	0.152389
ENSMUSG00000001518	ENSG00000111203	0.125175	0.223851
ENSMUSG00000001520	ENSG00000053702	0.222408	0.349731
ENSMUSG00000001521	ENSG00000078246	-0.0124848	0.183734
ENSMUSG00000001542	ENSG00000118985	0.0629255	0.272384
ENSMUSG00000001552	ENSG00000173801	1.67673	0.628428
ENSMUSG00000001555	ENSG00000141756	0.210735	0.778104
ENSMUSG00000001558	ENSG00000161594	0.091745	0.0961391
ENSMUSG00000001569	ENSG00000146909	0.0978228	0.16966
ENSMUSG00000001576	ENSG00000113719	0.29109	0.636432
ENSMUSG00000001627	ENSG00000006652	0.254731	0.189126
ENSMUSG00000001630	ENSG00000211455	0.270956	0.639782
ENSMUSG00000001632	ENSG00000156983	0.0368792	0.143911
ENSMUSG00000001642	ENSG00000085662	2.27662	1.10268
ENSMUSG00000001670	ENSG00000198650	0.93419	0.626963
ENSMUSG00000001674	ENSG00000088205	0.192721	0.304596
ENSMUSG00000001687	ENSG00000122042	0.823826	0.401134
ENSMUSG00000001729	ENSG00000142208	0.508223	0.925238
ENSMUSG00000001739	ENSG00000106404	0.273165	0.111945
ENSMUSG00000001741	ENSG00000172349	0.830122	0.265223
ENSMUSG00000001755	ENSG00000068120	0.767529	0.734095
ENSMUSG00000001763	ENSG00000158457	0.154562	0.415328
ENSMUSG00000001767	ENSG00000101343	0.293458	0.603699
ENSMUSG00000001768	ENSG00000132669	0.0803931	0.275963
ENSMUSG00000001773	ENSG00000086205	0.229696	0.702779
ENSMUSG00000001783	ENSG00000100220	0.159687	0.966284
ENSMUSG00000001785	ENSG00000136045	0.168033	0.185649
ENSMUSG00000001786	ENSG00000100225	0.314384	0.55246
ENSMUSG00000001829	ENSG00000162129	0.352235	0.594863
ENSMUSG00000001844	ENSG00000136247	0.107874	0.336885
ENSMUSG00000001847	ENSG00000136238	1.20473	0.828919
ENSMUSG00000001855	ENSG00000126883	0.564775	0.63573
ENSMUSG00000001864	ENSG00000126878	0.79363	0.897108
ENSMUSG00000001865	ENSG00000163751	0.819662	0.609176
ENSMUSG00000001870	ENSG00000049323	0.191344	0.52555
ENSMUSG00000001891	ENSG00000169764	0.911027	1.14367
ENSMUSG00000001910	ENSG00000160877	0.12999	0.449108
ENSMUSG00000001911	ENSG00000008441	0.0778585	0.21894
ENSMUSG00000001924	ENSG00000130985	1.18965	0.871571
ENSMUSG00000001942	ENSG00000110013	0.584569	0.446905
ENSMUSG00000001943	ENSG00000019102	0.166196	0.348754
ENSMUSG00000001946	ENSG00000149564	0.155857	0.315563
ENSMUSG00000001948	ENSG00000064199	0.19088	0.40205
ENSMUSG00000001962	ENSG00000071859	0.761281	0.616018
ENSMUSG00000001964	ENSG00000102119	0.711377	1.11643
ENSMUSG00000001983	ENSG00000136463	0.384827	0.203164
ENSMUSG00000001985	ENSG00000163873	0.0569109	0.0816406
ENSMUSG00000001986	ENSG00000125675	0.0706457	0.176398
ENSMUSG00000001995	ENSG00000116991	0.0993264	0.249531
ENSMUSG00000001998	ENSG00000081014	0.166274	0.407886
ENSMUSG00000001999	ENSG00000106605	1.34662	0.957795
ENSMUSG00000002006	ENSG00000067840	0.0859581	0.289624
ENSMUSG00000002007	ENSG00000184343	0.0657721	0.330165
ENSMUSG00000002010	ENSG00000067829	0.828617	0.921095
ENSMUSG00000002014	ENSG00000180879	0.257169	0.643481
ENSMUSG00000002015	ENSG00000185825	1.11477	0.734624
ENSMUSG00000002017	ENSG00000119812	0.447188	0.448982
ENSMUSG00000002028	ENSG00000118058	0.35037	0.0546446
ENSMUSG00000002031	ENSG00000118096	0.37556	0.37282
ENSMUSG00000002033	ENSG00000160654	0.191439	0.440249
ENSMUSG00000002043	ENSG00000007255	0.720477	0.362429
ENSMUSG00000002052	ENSG00000109111	0.770158	0.398852
ENSMUSG00000002055	ENSG00000076382	0.0757683	0.217317
ENSMUSG00000002058	ENSG00000109103	0.670971	0.564006
ENSMUSG00000002068	ENSG00000105173	-0.0709603	0.187207
ENSMUSG00000002083	ENSG00000105327	0.51141	0.306858
ENSMUSG00000002102	ENSG00000165916	3.23352	0.352845
ENSMUSG00000002103	ENSG00000134575	0.489862	0.554001
ENSMUSG00000002107	ENSG00000048740	0.237508	0.478863
ENSMUSG00000002109	ENSG00000134574	0.209931	0.293903
ENSMUSG00000002111	ENSG00000066336	0.17092	0.1452
ENSMUSG00000002129	ENSG00000099995	0.435125	0.689285
ENSMUSG00000002147	ENSG00000166888	0.142577	0.343684
ENSMUSG00000002190	ENSG00000153132	0.219923	0.847101
ENSMUSG00000002204	ENSG00000131400	0.691613	0.299424
ENSMUSG00000002205	ENSG00000105053	0.15776	0.340532
ENSMUSG00000002210	ENSG00000105771	0.141289	0.345727
ENSMUSG00000002221	ENSG00000157212	0.324057	0.233922
ENSMUSG00000002222	ENSG00000153561	0.11969	0.318446
ENSMUSG00000002227	ENSG00000155363	0.202045	0.602151
ENSMUSG00000002228	ENSG00000155367	0.131229	0.357477
ENSMUSG00000002233	ENSG00000155366	0.202106	0.680275
ENSMUSG00000002249	ENSG00000007866	0.119251	0.170969
ENSMUSG00000002250	ENSG00000112033	0.667341	0.0376179
ENSMUSG00000002265	ENSG00000198300	0.108319	0.168721
ENSMUSG00000002279	ENSG00000103227	0.187308	0.577071
ENSMUSG00000002289	ENSG00000167772	1.31458	0.128225
ENSMUSG00000002297	ENSG00000006634	0.0945134	0.175439
ENSMUSG00000002342	ENSG00000064545	0.186526	0.264829
ENSMUSG00000002343	ENSG00000105676	0.191318	0.336007
ENSMUSG00000002345	ENSG00000254901	0.307321	0.362864
ENSMUSG00000002346	ENSG00000181035	0.484281	0.292474
ENSMUSG00000002365	ENSG00000130340	0.706048	0.86326
ENSMUSG00000002372	ENSG00000031823	0.253479	0.671545
ENSMUSG00000002393	ENSG00000160113	0.0450681	0.216625
ENSMUSG00000002395	ENSG00000053501	0.236851	0.586557
ENSMUSG00000002413	ENSG00000157764	0.769952	0.449185
ENSMUSG00000002416	ENSG00000090266	2.69133	0.16132
ENSMUSG00000002428	ENSG00000071794	-0.00826779	0.0829093
ENSMUSG00000002455	ENSG00000101161	0.332297	0.649452
ENSMUSG00000002458	ENSG00000171700	0.172927	0.455402
ENSMUSG00000002459	ENSG00000147509	0.092571	0.256522
ENSMUSG00000002475	ENSG00000158201	0.0738391	0.303198
ENSMUSG00000002477	ENSG00000167088	1.15491	0.871242
ENSMUSG00000002486	ENSG00000139437	0.29182	0.198998
ENSMUSG00000002546	ENSG00000167110	0.313869	0.662582
ENSMUSG00000002565	ENSG00000006747	0.782085	0.809
ENSMUSG00000002578	ENSG00000123411	0.092688	0.241177
ENSMUSG00000002580	ENSG00000141741	0.339825	0.61235
ENSMUSG00000002588	ENSG00000005421	1.99711	0.509134
ENSMUSG00000002602	ENSG00000167601	0.0170103	0.134076
ENSMUSG00000002603	ENSG00000105329	1.30386	-0.00778469
ENSMUSG00000002608	ENSG00000142039	0.489778	0.390146
ENSMUSG00000002635	ENSG00000126249	0.404959	0.492316
ENSMUSG00000002658	ENSG00000125651	0.164171	0.435748
ENSMUSG00000002660	ENSG00000125656	1.05727	0.671067
ENSMUSG00000002661	ENSG00000125652	0.849081	0.255263
ENSMUSG00000002668	ENSG00000205744	0.065467	0.260962
ENSMUSG00000002679	ENSG00000133997	0.149385	0.390567
ENSMUSG00000002688	ENSG00000184304	0.217216	0.45662
ENSMUSG00000002699	ENSG00000043462	0.580134	0.426987
ENSMUSG00000002718	ENSG00000124207	0.844846	0.742589
ENSMUSG00000002728	ENSG00000173418	0.147821	0.273396
ENSMUSG00000002731	ENSG00000180228	0.465557	0.696845
ENSMUSG00000002732	ENSG00000079150	0.227197	0.729547
ENSMUSG00000002733	ENSG00000116095	0.123995	0.340323
ENSMUSG00000002741	ENSG00000106636	0.244929	0.823667
ENSMUSG00000002748	ENSG00000009954	0.0012956	0.14312
ENSMUSG00000002763	ENSG00000124587	0.0851537	0.400488
ENSMUSG00000002767	ENSG00000112651	1.04905	0.114985
ENSMUSG00000002768	ENSG00000124733	0.238848	0.165723
ENSMUSG00000002769	ENSG00000124713	0.656998	0.85807
ENSMUSG00000002778	ENSG00000105438	0.167459	0.428327
ENSMUSG00000002804	ENSG00000183828	0.28293	0.562451
ENSMUSG00000002808	ENSG00000086289	0.33521	0.352652
ENSMUSG00000002825	ENSG00000213339	0.356457	0.673208
ENSMUSG00000002831	ENSG00000167676	0.158013	0.38981
ENSMUSG00000002833	ENSG00000167674	0.329038	0.270307
ENSMUSG00000002835	ENSG00000167670	0.194383	0.410919
ENSMUSG00000002844	ENSG00000144843	0.143397	0.45871
ENSMUSG00000002845	ENSG00000176142	0.144396	0.23491
ENSMUSG00000002846	ENSG00000113845	0.559986	0.240534
ENSMUSG00000002870	ENSG00000073111	0.497278	0.471714
ENSMUSG00000002871	ENSG00000163870	0.165342	0.191209
ENSMUSG00000002881	ENSG00000138386	0.0520326	0.296603
ENSMUSG00000002897	ENSG00000177663	0.155661	0.260853
ENSMUSG00000002900	ENSG00000091136	0.199073	0.703059
ENSMUSG00000002944	ENSG00000135218	1.22412	0.271823
ENSMUSG00000002948	ENSG00000076984	0.0650593	0.201071
ENSMUSG00000002949	ENSG00000104980	0.859932	0.61842
ENSMUSG00000002968	ENSG00000104973	0.359034	0.285433
ENSMUSG00000002980	ENSG00000187244	0.183374	0.530898
ENSMUSG00000002981	ENSG00000104853	0.0795572	0.212908
ENSMUSG00000002983	ENSG00000104856	0.177907	0.214615
ENSMUSG00000002984	ENSG00000130204	1.05372	0.54411
ENSMUSG00000002985	ENSG00000130203	4.08659	0.0637923
ENSMUSG00000002992	ENSG00000234906	1.90887	0.525203
ENSMUSG00000003031	ENSG00000111276	0.990523	0.093528
ENSMUSG00000003032	ENSG00000136826	0.0296506	0.0400619
ENSMUSG00000003033	ENSG00000072958	1.14081	0.598369
ENSMUSG00000003037	ENSG00000167461	0.232188	0.771924
ENSMUSG00000003038	ENSG00000198830	0.955137	0.59044
ENSMUSG00000003039	ENSG00000105058	0.253468	0.342556
ENSMUSG00000003051	ENSG00000163435	0.105855	0.203478
ENSMUSG00000003053	ENSG00000138115	0.411198	0.815177
ENSMUSG00000003062	ENSG00000010270	0.213779	0.650755
ENSMUSG00000003068	ENSG00000118046	0.594972	0.197474
ENSMUSG00000003099	ENSG00000011485	0.106708	1.02374
ENSMUSG00000003119	ENSG00000167258	-0.0567718	0.183568
ENSMUSG00000003123	ENSG00000079435	0.0931985	0.438196
ENSMUSG00000003131	ENSG00000168092	1.73462	0.943213
ENSMUSG00000003134	ENSG00000204634	0.104649	0.389599
ENSMUSG00000003135	ENSG00000158435	0.747278	0.245094
ENSMUSG00000003153	ENSG00000059804	0.182853	0.583305
ENSMUSG00000003154	ENSG00000065970	0.146361	0.180041
ENSMUSG00000003161	ENSG00000075142	1.88234	0.781267
ENSMUSG00000003184	ENSG00000126456	0.362807	0.252877
ENSMUSG00000003199	ENSG00000008382	0.406044	0.367086
ENSMUSG00000003200	ENSG00000141985	0.299863	0.648384
ENSMUSG00000003206	ENSG00000105246	0.137658	0.00695246
ENSMUSG00000003226	ENSG00000153201	0.198028	0.666735
ENSMUSG00000003228	ENSG00000198873	0.0624134	0.388225
ENSMUSG00000003233	ENSG00000161202	0.0680015	0.209012
ENSMUSG00000003234	ENSG00000161204	0.418637	0.52095
ENSMUSG00000003235	ENSG00000145191	1.05053	0.426254
ENSMUSG00000003269	ENSG00000105443	0.133293	0.225485
ENSMUSG00000003271	ENSG00000088002	1.22033	0.745944
ENSMUSG00000003279	ENSG00000170579	0.122219	0.293243
ENSMUSG00000003283	ENSG00000101336	0.468329	0.359686
ENSMUSG00000003299	ENSG00000105364	1.0423	0.140725
ENSMUSG00000003308	ENSG00000079999	0.394603	0.231115
ENSMUSG00000003316	ENSG00000090863	0.218644	0.424535
ENSMUSG00000003345	ENSG00000133275	0.0798742	0.220661
ENSMUSG00000003348	ENSG00000172081	0.352563	0.276217
ENSMUSG00000003352	ENSG00000167535	0.146478	0.587249
ENSMUSG00000003354	ENSG00000139537	0.124991	0.137228
ENSMUSG00000003355	ENSG00000134285	0.180971	0.471492
ENSMUSG00000003363	ENSG00000105223	0.1564	0.678306
ENSMUSG00000003379	ENSG00000105369	0.141032	0.604015
ENSMUSG00000003380	ENSG00000105404	0.128252	0.37445
ENSMUSG00000003382	ENSG00000117036	0.12898	0.276029
ENSMUSG00000003402	ENSG00000130175	0.276765	0.831097
ENSMUSG00000003411	ENSG00000169213	0.313934	0.665564
ENSMUSG00000003420	ENSG00000104870	0.444408	0.581394
ENSMUSG00000003421	ENSG00000142546	0.0876618	0.301909
ENSMUSG00000003423	ENSG00000104872	1.22409	0.0534008
ENSMUSG00000003429	ENSG00000142534	3.12893	0.323794
ENSMUSG00000003435	ENSG00000196235	0.185033	0.658518
ENSMUSG00000003437	ENSG00000006712	0.0500288	0.205088
ENSMUSG00000003438	ENSG00000105197	0.854146	0.71118
ENSMUSG00000003444	ENSG00000063322	0.24811	0.405463
ENSMUSG00000003452	ENSG00000151746	0.195264	0.546603
ENSMUSG00000003458	ENSG00000162736	0.493972	0.180931
ENSMUSG00000003464	ENSG00000162735	0.353054	0.597229
ENSMUSG00000003469	ENSG00000168490	0.156888	0.289955
ENSMUSG00000003484	ENSG00000186115	0.64297	0.761314
ENSMUSG00000003500	ENSG00000106348	1.64548	0.708951
ENSMUSG00000003518	ENSG00000108861	0.446884	0.817442
ENSMUSG00000003526	ENSG00000100033	0.790503	0.79052
ENSMUSG00000003527	ENSG00000100056	0.26372	0.466195
ENSMUSG00000003528	ENSG00000100075	1.35082	0.764935
ENSMUSG00000003545	ENSG00000125740	0.110324	0.154267
ENSMUSG00000003546	ENSG00000137171	0.2424	0.445817
ENSMUSG00000003549	ENSG00000012061	0.271288	0.350418
ENSMUSG00000003555	ENSG00000148795	0.211567	0.684042
ENSMUSG00000003559	ENSG00000214435	0.745829	0.768004
ENSMUSG00000003573	ENSG00000051128	0.223839	0.195401
ENSMUSG00000003575	ENSG00000105662	0.140009	0.387192
ENSMUSG00000003585	ENSG00000100003	1.05914	0.606214
ENSMUSG00000003604	ENSG00000169857	0.568293	0.427882
ENSMUSG00000003617	ENSG00000047457	1.97122	0.317416
ENSMUSG00000003623	ENSG00000005469	0.996826	0.723742
ENSMUSG00000003660	ENSG00000144028	0.569226	0.760804
ENSMUSG00000003662	ENSG00000144021	0.44724	0.334761
ENSMUSG00000003680	ENSG00000162227	0.228085	0.272351
ENSMUSG00000003721	ENSG00000125629	0.108036	0.220264
ENSMUSG00000003731	ENSG00000025800	0.59026	0.642968
ENSMUSG00000003746	ENSG00000111885	0.10704	0.459335
ENSMUSG00000003752	ENSG00000086544	0.189299	0.567629
ENSMUSG00000003778	ENSG00000112983	0.0928579	0.19476
ENSMUSG00000003779	ENSG00000112984	0.265031	0.36801
ENSMUSG00000003808	ENSG00000179115	0.843866	0.82663
ENSMUSG00000003809	ENSG00000105607	1.29846	0.998181
ENSMUSG00000003812	ENSG00000105612	0.216897	0.440776
ENSMUSG00000003813	ENSG00000179262	0.450485	0.548634
ENSMUSG00000003814	ENSG00000179218	2.38471	0.878875
ENSMUSG00000003847	ENSG00000102908	0.10422	0.160527
ENSMUSG00000003848	ENSG00000141101	0.199618	0.212456
ENSMUSG00000003849	ENSG00000181019	1.0283	0.794419
ENSMUSG00000003863	ENSG00000177380	0.111538	0.428162
ENSMUSG00000003865	ENSG00000104812	0.283731	0.678395
ENSMUSG00000003868	ENSG00000183207	1.2163	0.635233
ENSMUSG00000003872	ENSG00000104863	0.636691	0.415026
ENSMUSG00000003873	ENSG00000087088	1.67771	0.480437
ENSMUSG00000003882	ENSG00000168685	0.13869	0.138757
ENSMUSG00000003923	ENSG00000108064	0.833641	0.448172
ENSMUSG00000003934	ENSG00000108947	0.165186	0.398844
ENSMUSG00000003955	ENSG00000114023	0.503778	0.796354
ENSMUSG00000003970	ENSG00000161016	2.59809	0.313815
ENSMUSG00000003974	ENSG00000198822	0.0403679	0.27371
ENSMUSG00000003992	ENSG00000145687	0.438248	0.552795
ENSMUSG00000004018	ENSG00000115392	0.0875901	0.331403
ENSMUSG00000004031	ENSG00000198797	0.185205	0.18996
ENSMUSG00000004032	ENSG00000134202	2.72306	0.76614
ENSMUSG00000004035	ENSG00000213366	2.89037	0.790655
ENSMUSG00000004040	ENSG00000168610	0.521591	0.497683
ENSMUSG00000004043	ENSG00000126561	0.161271	0.328875
ENSMUSG00000004044	ENSG00000177469	0.161548	1.17279
ENSMUSG00000004054	ENSG00000173327	-0.00145748	0.14992
ENSMUSG00000004056	ENSG00000105221	0.231976	0.395939
ENSMUSG00000004085	ENSG00000091436	0.241675	0.415377
ENSMUSG00000004096	ENSG00000150316	0.617366	0.641712
ENSMUSG00000004099	ENSG00000130816	0.264426	0.134882
ENSMUSG00000004105	ENSG00000136859	0.501583	0.298093
ENSMUSG00000004113	ENSG00000148408	0.242715	0.266401
ENSMUSG00000004207	ENSG00000197746	1.04898	0.600856
ENSMUSG00000004221	ENSG00000269335	1.05576	0.153836
ENSMUSG00000004233	ENSG00000116874	0.443474	0.578826
ENSMUSG00000004263	ENSG00000111676	0.0867885	0.484612
ENSMUSG00000004264	ENSG00000215021	1.31305	0.966537
ENSMUSG00000004266	ENSG00000111679	0.719159	0.390165
ENSMUSG00000004267	ENSG00000111674	1.81935	0.878492
ENSMUSG00000004268	ENSG00000126749	0.175054	0.363199
ENSMUSG00000004270	ENSG00000111684	0.102617	0.494574
ENSMUSG00000004285	ENSG00000128524	0.364447	0.696914
ENSMUSG00000004317	ENSG00000171365	0.095892	0.37154
ENSMUSG00000004319	ENSG00000109572	0.0895919	0.213339
ENSMUSG00000004347	ENSG00000154678	0.354873	0.524759
ENSMUSG00000004364	ENSG00000036257	0.709123	0.561008
ENSMUSG00000004383	ENSG00000133424	0.0791103	0.144609
ENSMUSG00000004393	ENSG00000136271	0.103967	0.292189
ENSMUSG00000004394	ENSG00000158604	0.175638	0.782448
ENSMUSG00000004446	ENSG00000015475	1.94308	0.57808
ENSMUSG00000004451	ENSG00000144118	0.493586	0.5639
ENSMUSG00000004455	ENSG00000186298	0.544262	0.778316
ENSMUSG00000004460	ENSG00000090520	0.706632	0.808578
ENSMUSG00000004473	ENSG00000105472	0.539042	0.416515
ENSMUSG00000004530	ENSG00000110880	0.737002	0.91407
ENSMUSG00000004535	ENSG00000106052	0.286985	0.17951
ENSMUSG00000004552	ENSG00000196188	0.629331	0.315567
ENSMUSG00000004558	ENSG00000165795	1.43997	0.75388
ENSMUSG00000004561	ENSG00000165792	0.788712	0.382197
ENSMUSG00000004562	ENSG00000165801	0.0485818	0.275674
ENSMUSG00000004565	ENSG00000032444	0.0436238	0.481308
ENSMUSG00000004567	ENSG00000090674	0.179285	0.543714
ENSMUSG00000004591	ENSG00000065243	0.114919	0.501692
ENSMUSG00000004609	ENSG00000105383	-0.0368712	0.296237
ENSMUSG00000004610	ENSG00000105379	1.8586	0.967255
ENSMUSG00000004626	ENSG00000076944	0.912884	0.658895
ENSMUSG00000004631	ENSG00000127990	0.12308	0.272022
ENSMUSG00000004637	ENSG00000186153	0.087413	0.358007
ENSMUSG00000004642	ENSG00000163950	0.292965	0.562461
ENSMUSG00000004661	ENSG00000179361	0.131721	0.276237
ENSMUSG00000004665	ENSG00000064666	1.8275	0.793703
ENSMUSG00000004667	ENSG00000099817	0.313861	0.522657
ENSMUSG00000004748	ENSG00000242114	0.293476	0.355345
ENSMUSG00000004771	ENSG00000103769	0.633184	0.444582
ENSMUSG00000004788	ENSG00000119718	0.889519	0.416529
ENSMUSG00000004789	ENSG00000119689	1.01057	1.03145
ENSMUSG00000004815	ENSG00000145214	0.0255339	0.0975393
ENSMUSG00000004837	ENSG00000154016	0.167295	0.387594
ENSMUSG00000004842	ENSG00000064835	0.103158	0.181548
ENSMUSG00000004843	ENSG00000083937	1.08866	0.504615
ENSMUSG00000004846	ENSG00000106397	0.211905	0.65058
ENSMUSG00000004849	ENSG00000106367	0.894386	0.623231
ENSMUSG00000004864	ENSG00000156711	0.144673	0.233063
ENSMUSG00000004865	ENSG00000096063	0.214735	0.640638
ENSMUSG00000004880	ENSG00000143815	0.178801	0.945198
ENSMUSG00000004885	ENSG00000143320	0.637366	0.869689
ENSMUSG00000004891	ENSG00000132688	0.319516	0.61705
ENSMUSG00000004892	ENSG00000132692	0.0855864	0.523963
ENSMUSG00000004894	ENSG00000132702	0.29024	0.443509
ENSMUSG00000004897	ENSG00000143321	1.00476	0.799691
ENSMUSG00000004902	ENSG00000182902	0.790478	0.598484
ENSMUSG00000004931	ENSG00000011132	0.344815	0.486787
ENSMUSG00000004934	ENSG00000105229	0.0732787	0.101601
ENSMUSG00000004936	ENSG00000169032	1.33543	0.393536
ENSMUSG00000004937	ENSG00000104969	1.68202	0.41603
ENSMUSG00000004945	ENSG00000215712	0.2532	0.352495
ENSMUSG00000004951	ENSG00000106211	2.51887	0.97986
ENSMUSG00000004952	ENSG00000105808	0.0794482	0.21463
ENSMUSG00000004961	ENSG00000129990	0.0446735	0.299629
ENSMUSG00000004980	ENSG00000122566	1.20532	1.13753
ENSMUSG00000004994	ENSG00000104957	0.230463	0.286607
ENSMUSG00000004996	ENSG00000037757	0.740176	0.742971
ENSMUSG00000005034	ENSG00000142875	0.764213	0.549427
ENSMUSG00000005045	ENSG00000116254	0.0884551	0.0364747
ENSMUSG00000005054	ENSG00000160213	2.58236	0.835341
ENSMUSG00000005089	ENSG00000110436	0.0385014	0.195536
ENSMUSG00000005102	ENSG00000128829	0.216121	0.457287
ENSMUSG00000005103	ENSG00000071127	1.4494	0.966018
ENSMUSG00000005125	ENSG00000104419	1.5342	1.05552
ENSMUSG00000005142	ENSG00000104774	1.27121	0.287085
ENSMUSG00000005148	ENSG00000102554	0.0855994	0.164952
ENSMUSG00000005150	ENSG00000123154	0.171499	0.432665
ENSMUSG00000005161	ENSG00000167815	1.68106	0.992114
ENSMUSG00000005202	ENSG00000129214	0.717591	0.484517
ENSMUSG00000005225	ENSG00000106086	0.108143	0.362512
ENSMUSG00000005237	ENSG00000183914	0.0476195	0.165424
ENSMUSG00000005262	ENSG00000070010	0.914233	0.754079
ENSMUSG00000005299	ENSG00000168924	0.776432	0.430578
ENSMUSG00000005312	ENSG00000135018	1.06478	0.536917
ENSMUSG00000005338	ENSG00000162706	0.134947	0.400744
ENSMUSG00000005354	ENSG00000100348	1.9628	0.680643
ENSMUSG00000005355	ENSG00000105141	0.391399	0.584286
ENSMUSG00000005360	ENSG00000079215	-0.0102229	0.274136
ENSMUSG00000005362	ENSG00000113851	0.243938	0.342313
ENSMUSG00000005370	ENSG00000116062	0.454765	0.389355
ENSMUSG00000005371	ENSG00000138081	0.152617	0.221571
ENSMUSG00000005373	ENSG00000009950	0.077942	0.259108
ENSMUSG00000005374	ENSG00000106638	0.23251	0.522778
ENSMUSG00000005378	ENSG00000071462	-0.0173703	0.202657
ENSMUSG00000005397	ENSG00000116962	0.21646	0.693984
ENSMUSG00000005413	ENSG00000100292	0.49875	0.700755
ENSMUSG00000005417	ENSG00000133030	0.551968	0.693185
ENSMUSG00000005442	ENSG00000079432	0.18253	0.250137
ENSMUSG00000005447	ENSG00000079462	0.837295	0.731969
ENSMUSG00000005481	ENSG00000123136	0.119684	0.511367
ENSMUSG00000005483	ENSG00000132002	0.876726	0.777612
ENSMUSG00000005501	ENSG00000085982	0.298503	0.142396
ENSMUSG00000005506	ENSG00000149187	0.266605	0.726832
ENSMUSG00000005514	ENSG00000127948	1.06214	0.858507
ENSMUSG00000005534	ENSG00000171105	0.0797061	0.350331
ENSMUSG00000005540	ENSG00000104921	0.875987	0.294024
ENSMUSG00000005566	ENSG00000130726	0.257648	0.633077
ENSMUSG00000005575	ENSG00000130725	0.672507	0.583275
ENSMUSG00000005580	ENSG00000162104	-0.0507648	0.302219
ENSMUSG00000005583	ENSG00000081189	-0.0122255	0.21764
ENSMUSG00000005609	ENSG00000198730	0.1203	0.303603
ENSMUSG00000005611	ENSG00000072952	0.0998518	0.531115
ENSMUSG00000005615	ENSG00000161217	0.165526	0.711947
ENSMUSG00000005621	ENSG00000166716	0.12886	0.144234
ENSMUSG00000005625	ENSG00000159352	2.27995	0.341546
ENSMUSG00000005640	ENSG00000027644	0.0142106	0.0919433
ENSMUSG00000005656	ENSG00000129515	0.244707	1.02459
ENSMUSG00000005667	ENSG00000065911	0.994451	0.947974
ENSMUSG00000005672	ENSG00000157404	-0.0407514	0.110008
ENSMUSG00000005674	ENSG00000158882	0.609867	0.352077
ENSMUSG00000005681	ENSG00000158874	4.05613	0.0977249
ENSMUSG00000005682	ENSG00000135473	0.238163	0.333337
ENSMUSG00000005683	ENSG00000062485	1.79876	1.05042
ENSMUSG00000005686	ENSG00000133805	0.978874	0.754463
ENSMUSG00000005687	ENSG00000116752	0.642826	0.450465
ENSMUSG00000005696	ENSG00000183918	0.545425	0.720619
ENSMUSG00000005698	ENSG00000102974	0.308747	0.184326
ENSMUSG00000005732	ENSG00000099901	0.929505	0.737362
ENSMUSG00000005763	ENSG00000198821	0.173541	0.436052
ENSMUSG00000005774	ENSG00000143390	0.153996	0.216981
ENSMUSG00000005779	ENSG00000159377	3.37787	0.31721
ENSMUSG00000005800	ENSG00000118113	0.599111	0.248099
ENSMUSG00000005804	ENSG00000104164	0.0968997	0.423995
ENSMUSG00000005813	ENSG00000164024	0.895228	0.625886
ENSMUSG00000005823	ENSG00000125734	0.175111	0.237643
ENSMUSG00000005836	ENSG00000141448	0.0848932	-0.0297302
ENSMUSG00000005846	ENSG00000171490	0.577702	0.614745
ENSMUSG00000005881	ENSG00000125991	0.202953	0.57284
ENSMUSG00000005882	ENSG00000101019	0.544867	0.325955
ENSMUSG00000005886	ENSG00000140396	0.124798	0.214247
ENSMUSG00000005893	ENSG00000177463	0.078221	0.121164
ENSMUSG00000005897	ENSG00000120798	-0.0177422	0.068071
ENSMUSG00000005899	ENSG00000136699	0.0336705	0.426779
ENSMUSG00000005907	ENSG00000127980	0.279111	0.569848
ENSMUSG00000005936	ENSG00000112078	0.204067	0.349134
ENSMUSG00000005947	ENSG00000083457	0.193967	0.30208
ENSMUSG00000005951	ENSG00000197417	0.978661	0.344143
ENSMUSG00000005958	ENSG00000182580	0.0481394	0.0742417
ENSMUSG00000005968	ENSG00000143367	0.14346	0.263392
ENSMUSG00000005973	ENSG00000049449	0.173837	0.521591
ENSMUSG00000005980	ENSG00000213918	0.611757	0.491539
ENSMUSG00000005981	ENSG00000126602	1.19979	0.827256
ENSMUSG00000005986	ENSG00000172932	0.234121	0.498024
ENSMUSG00000006005	ENSG00000047410	0.472916	0.820761
ENSMUSG00000006024	ENSG00000105402	1.32367	0.821364
ENSMUSG00000006050	ENSG00000213523	0.572246	0.432141
ENSMUSG00000006056	ENSG00000136436	0.181517	0.422942
ENSMUSG00000006058	ENSG00000159210	0.504314	0.486603
ENSMUSG00000006095	ENSG00000105254	0.501944	0.690442
ENSMUSG00000006127	ENSG00000132376	-0.056311	0.663434
ENSMUSG00000006134	ENSG00000099942	0.819614	0.730044
ENSMUSG00000006154	ENSG00000131037	0.359452	0.74817
ENSMUSG00000006191	ENSG00000145996	0.102803	0.504494
ENSMUSG00000006205	ENSG00000166033	0.852549	0.304495
ENSMUSG00000006215	ENSG00000116809	0.112671	0.0855678
ENSMUSG00000006216	ENSG00000184908	0.108648	0.289962
ENSMUSG00000006219	ENSG00000162458	1.08276	0.608205
ENSMUSG00000006221	ENSG00000173641	0.58666	0.256168
ENSMUSG00000006273	ENSG00000147416	0.492118	1.01545
ENSMUSG00000006276	ENSG00000127527	0.455756	0.66392
ENSMUSG00000006281	ENSG00000129566	0.136019	0.518872
ENSMUSG00000006288	ENSG00000136319	0.0905649	0.377789
ENSMUSG00000006304	ENSG00000163466	2.10568	0.551351
ENSMUSG00000006307	ENSG00000272333	0.0298013	0.0211012
ENSMUSG00000006315	ENSG00000105677	0.123387	0.471108
ENSMUSG00000006342	ENSG00000099994	0.283967	0.151653
ENSMUSG00000006344	ENSG00000099998	0.204594	0.479831
ENSMUSG00000006356	ENSG00000182809	0.660049	0.505467
ENSMUSG00000006360	ENSG00000213145	1.30178	0.19223
ENSMUSG00000006362	ENSG00000129993	0.0872764	0.187456
ENSMUSG00000006369	ENSG00000077942	1.78489	0.453022
ENSMUSG00000006373	ENSG00000101856	0.182306	0.91104
ENSMUSG00000006378	ENSG00000100116	0.576797	0.560962
ENSMUSG00000006386	ENSG00000120156	0.02452	0.0268822
ENSMUSG00000006390	ENSG00000066322	0.0704752	0.402064
ENSMUSG00000006392	ENSG00000159479	0.0461103	0.234877
ENSMUSG00000006398	ENSG00000117399	0.230841	0.496627
ENSMUSG00000006403	ENSG00000158859	0.190557	0.23298
ENSMUSG00000006411	ENSG00000143217	0.202574	0.32083
ENSMUSG00000006412	ENSG00000143256	0.897882	0.731083
ENSMUSG00000006418	ENSG00000124226	0.141996	0.232659
ENSMUSG00000006423	ENSG00000018610	0.191235	0.313233
ENSMUSG00000006442	ENSG00000116649	1.01122	0.579947
ENSMUSG00000006445	ENSG00000142627	-0.00137436	0.194615
ENSMUSG00000006463	ENSG00000174165	0.142991	0.236744
ENSMUSG00000006464	ENSG00000174483	0.116487	0.305862
ENSMUSG00000006471	ENSG00000188566	0.51141	0.306858
ENSMUSG00000006494	ENSG00000152256	1.07286	0.457418
ENSMUSG00000006517	ENSG00000167508	1.18469	0.653924
ENSMUSG00000006519	ENSG00000051523	1.17796	0.47491
ENSMUSG00000006522	ENSG00000162267	1.59136	0.0735108
ENSMUSG00000006527	ENSG00000163935	0.0392723	0.268268
ENSMUSG00000006529	ENSG00000055957	1.72965	0.137183
ENSMUSG00000006538	ENSG00000163501	0.013628	-0.0678171
ENSMUSG00000006542	ENSG00000115592	0.0798154	0.719702
ENSMUSG00000006567	ENSG00000123191	0.0869154	0.410889
ENSMUSG00000006574	ENSG00000004939	1.93329	0.469283
ENSMUSG00000006575	ENSG00000108309	0.121183	0.316058
ENSMUSG00000006576	ENSG00000114923	0.110656	0.259283
ENSMUSG00000006586	ENSG00000079102	0.0508805	0.154501
ENSMUSG00000006589	ENSG00000198931	2.21568	0.922436
ENSMUSG00000006611	ENSG00000010704	0.664309	0.656009
ENSMUSG00000006641	ENSG00000138074	0.0534333	0.113629
ENSMUSG00000006649	ENSG00000161270	0.13652	0.440767
ENSMUSG00000006675	ENSG00000178467	0.140033	0.495864
ENSMUSG00000006676	ENSG00000172046	0.443953	0.133222
ENSMUSG00000006678	ENSG00000101868	0.198476	0.488317
ENSMUSG00000006699	ENSG00000070831	3.29713	0.478316
ENSMUSG00000006705	ENSG00000160199	0.0165266	0.158452
ENSMUSG00000006717	ENSG00000112304	0.787212	0.85294
ENSMUSG00000006720	ENSG00000096654	0.0599383	0.136962
ENSMUSG00000006728	ENSG00000135446	0.149542	0.322937
ENSMUSG00000006731	ENSG00000135454	0.152326	0.122503
ENSMUSG00000006732	ENSG00000037897	0.103604	0.497088
ENSMUSG00000006736	ENSG00000135452	0.1496	0.202476
ENSMUSG00000006740	ENSG00000170759	0.25109	0.647926
ENSMUSG00000006763	ENSG00000166788	0.357453	0.347497
ENSMUSG00000006782	ENSG00000173786	0.864486	1.06885
ENSMUSG00000006784	ENSG00000204815	0.136114	0.277353
ENSMUSG00000006800	ENSG00000196562	0.0619871	0.221802
ENSMUSG00000006850	ENSG00000113119	0.157542	0.199277
ENSMUSG00000006906	ENSG00000124356	0.750679	0.510019
ENSMUSG00000006920	ENSG00000108799	0.00929561	0.0797555
ENSMUSG00000006931	ENSG00000141696	0.14858	0.264808
ENSMUSG00000006932	ENSG00000168036	0.581012	0.757055
ENSMUSG00000006941	ENSG00000114784	0.691005	0.462375
ENSMUSG00000006958	ENSG00000090539	0.0419404	0.154173
ENSMUSG00000006998	ENSG00000175166	3.21928	0.292308
ENSMUSG00000007021	ENSG00000127561	0.116893	0.437559
ENSMUSG00000007080	ENSG00000177084	0.137627	0.35133
ENSMUSG00000007097	ENSG00000018625	0.259233	0.618327
ENSMUSG00000007122	ENSG00000143318	0.717625	0.869929
ENSMUSG00000007207	ENSG00000106089	0.208056	0.660976
ENSMUSG00000007279	ENSG00000175356	0.147751	0.357328
ENSMUSG00000007338	ENSG00000149792	1.04349	0.0651466
ENSMUSG00000007411	ENSG00000075413	0.117088	0.362261
ENSMUSG00000007415	ENSG00000157259	0.133105	0.069653
ENSMUSG00000007458	ENSG00000003056	0.173683	0.494433
ENSMUSG00000007476	ENSG00000136802	0.461002	0.335067
ENSMUSG00000007564	ENSG00000105568	1.29394	0.684466
ENSMUSG00000007594	ENSG00000187664	0.193629	0.404322
ENSMUSG00000007610	ENSG00000130299	0.109503	0.375279
ENSMUSG00000007613	ENSG00000106799	-0.0749049	0.0182163
ENSMUSG00000007617	ENSG00000152413	0.114764	0.545793
ENSMUSG00000007646	ENSG00000108384	0.145289	0.147962
ENSMUSG00000007653	ENSG00000145864	0.103351	0.289645
ENSMUSG00000007655	ENSG00000105974	0.986792	1.1925
ENSMUSG00000007656	ENSG00000128989	0.634224	0.748327
ENSMUSG00000007659	ENSG00000171552	0.643352	0.23927
ENSMUSG00000007670	ENSG00000088247	0.877585	0.860363
ENSMUSG00000007721	ENSG00000007080	0.131213	0.392385
ENSMUSG00000007739	ENSG00000115484	1.30639	1.10627
ENSMUSG00000007783	ENSG00000169169	0.189357	0.4727
ENSMUSG00000007815	ENSG00000067560	1.52244	0.712478
ENSMUSG00000007817	ENSG00000108175	0.0198227	0.0542161
ENSMUSG00000007836	ENSG00000177733	0.66914	0.957086
ENSMUSG00000007867	ENSG00000119650	0.27558	0.395329
ENSMUSG00000007877	ENSG00000173991	0.303466	0.317706
ENSMUSG00000007880	ENSG00000117713	0.093339	0.463189
ENSMUSG00000007888	ENSG00000006016	0.473045	0.168627
ENSMUSG00000007892	ENSG00000137818	2.25364	0.455418
ENSMUSG00000007907	ENSG00000145309	0.472484	0.363203
ENSMUSG00000007944	ENSG00000174521	0.184717	0.309969
ENSMUSG00000007987	ENSG00000128581	0.318164	0.427794
ENSMUSG00000007989	ENSG00000104290	0.138511	0.248232
ENSMUSG00000008035	ENSG00000165175	0.765165	0.57588
ENSMUSG00000008036	ENSG00000042753	1.38503	0.617405
ENSMUSG00000008136	ENSG00000115641	0.866694	0.54471
ENSMUSG00000008206	ENSG00000090661	0.072969	0.301347
ENSMUSG00000008226	ENSG00000144306	0.318714	0.429631
ENSMUSG00000008301	ENSG00000164902	0.187226	0.538892
ENSMUSG00000008305	ENSG00000196781	0.125126	0.424335
ENSMUSG00000008333	ENSG00000125870	0.475588	0.753881
ENSMUSG00000008393	ENSG00000153048	0.288963	0.659822
ENSMUSG00000008398	ENSG00000111145	0.113231	0.154554
ENSMUSG00000008429	ENSG00000122557	0.472911	0.166053
ENSMUSG00000008450	ENSG00000102898	1.48181	1.22803
ENSMUSG00000008475	ENSG00000162704	2.42769	0.556601
ENSMUSG00000008489	ENSG00000107105	0.0915145	0.559785
ENSMUSG00000008496	ENSG00000028277	0.110845	0.15147
ENSMUSG00000008540	ENSG00000008394	0.974188	0.969848
ENSMUSG00000008575	ENSG00000147862	0.172686	0.219513
ENSMUSG00000008601	ENSG00000132698	0.421072	0.682982
ENSMUSG00000008604	ENSG00000160803	0.169467	0.458028
ENSMUSG00000008682	ENSG00000147403	1.94195	0.470021
ENSMUSG00000008683	ENSG00000134419	2.71203	0.346739
ENSMUSG00000008690	ENSG00000025770	0.0771425	0.176524
ENSMUSG00000008730	ENSG00000163349	0.124033	0.0782997
ENSMUSG00000008734	ENSG00000167191	0.158534	0.163907
ENSMUSG00000008763	ENSG00000198162	0.177136	0.382951
ENSMUSG00000008813	ENSG00000179636	0.316655	0.231116
ENSMUSG00000008822	ENSG00000119640	1.01103	0.623165
ENSMUSG00000008845	ENSG00000177575	0.224355	0.259933
ENSMUSG00000008859	ENSG00000006451	0.764959	0.588457
ENSMUSG00000008892	ENSG00000078668	1.03721	0.770439
ENSMUSG00000008958	ENSG00000163159	0.0125737	0.280027
ENSMUSG00000008976	ENSG00000154727	0.0459436	0.292666
ENSMUSG00000009013	ENSG00000088986	1.45841	0.806164
ENSMUSG00000009030	ENSG00000136940	0.54875	0.550678
ENSMUSG00000009035	ENSG00000198792	0.177028	0.287666
ENSMUSG00000009070	ENSG00000100218	0.295303	0.268903
ENSMUSG00000009073	ENSG00000186575	0.0163648	0.261555
ENSMUSG00000009076	ENSG00000100319	0.153069	0.248443
ENSMUSG00000009079	ENSG00000182944	0.149681	0.495933
ENSMUSG00000009090	ENSG00000100280	0.653502	0.691584
ENSMUSG00000009108	ENSG00000134183	0.220579	0.731186
ENSMUSG00000009112	ENSG00000099968	0.150113	0.45076
ENSMUSG00000009145	ENSG00000144045	0.112768	0.243513
ENSMUSG00000009207	ENSG00000144320	0.0682147	0.470039
ENSMUSG00000009281	ENSG00000106538	0.713769	0.221756
ENSMUSG00000009291	ENSG00000183255	0.360597	0.156289
ENSMUSG00000009292	ENSG00000142185	0.00725406	0.523731
ENSMUSG00000009293	ENSG00000184787	0.72022	0.515782
ENSMUSG00000009350	ENSG00000005381	1.73331	0.559666
ENSMUSG00000009406	ENSG00000126767	0.222831	0.209244
ENSMUSG00000009418	ENSG00000134369	0.0895654	0.402833
ENSMUSG00000009470	ENSG00000083312	0.944913	0.807389
ENSMUSG00000009535	ENSG00000101654	0.0948501	0.430947
ENSMUSG00000009549	ENSG00000140319	1.8985	0.469407
ENSMUSG00000009555	ENSG00000136807	0.0363989	0.266421
ENSMUSG00000009563	ENSG00000160404	0.51141	0.306858
ENSMUSG00000009566	ENSG00000136877	0.423481	0.774686
ENSMUSG00000009575	ENSG00000094916	0.874543	0.775646
ENSMUSG00000009585	ENSG00000179750	0.20983	0.355057
ENSMUSG00000009588	ENSG00000070526	0.0822893	0.290909
ENSMUSG00000009596	ENSG00000102387	0.085059	0.236116
ENSMUSG00000009614	ENSG00000123453	0.649136	0.835814
ENSMUSG00000009621	ENSG00000160293	0.204055	0.289379
ENSMUSG00000009628	ENSG00000133863	0.0910317	0.163437
ENSMUSG00000009630	ENSG00000104695	0.75124	0.665023
ENSMUSG00000009640	ENSG00000178028	0.194947	0.364578
ENSMUSG00000009647	ENSG00000156026	0.558481	0.550742
ENSMUSG00000009654	ENSG00000138315	0.123451	0.34323
ENSMUSG00000009670	ENSG00000120498	0.0826584	0.152586
ENSMUSG00000009681	ENSG00000186716	0.186551	0.605931
ENSMUSG00000009733	ENSG00000135457	0.0946327	0.267292
ENSMUSG00000009739	ENSG00000184271	0.0808473	0.129891
ENSMUSG00000009741	ENSG00000153560	0.104948	0.292699
ENSMUSG00000009772	ENSG00000163545	0.555683	0.364808
ENSMUSG00000009828	ENSG00000112144	0.0814925	0.316509
ENSMUSG00000009863	ENSG00000117118	2.0465	0.714973
ENSMUSG00000009876	ENSG00000131055	1.97423	0.59565
ENSMUSG00000009894	ENSG00000143740	0.185493	0.442555
ENSMUSG00000009905	ENSG00000119537	0.13974	0.605077
ENSMUSG00000009907	ENSG00000119541	1.09363	0.386213
ENSMUSG00000010021	ENSG00000196169	0.0659262	0.133182
ENSMUSG00000010025	ENSG00000072210	0.617628	1.07161
ENSMUSG00000010044	ENSG00000004838	0.0946129	0.15117
ENSMUSG00000010045	ENSG00000126062	0.191448	0.378446
ENSMUSG00000010047	ENSG00000068001	0.143406	0.151298
ENSMUSG00000010051	ENSG00000114378	1.06631	-0.085973
ENSMUSG00000010054	ENSG00000114383	0.477648	0.265556
ENSMUSG00000010057	ENSG00000114388	0.128107	0.281368
ENSMUSG00000010064	ENSG00000188338	0.114187	0.275871
ENSMUSG00000010066	ENSG00000007402	0.237097	0.585328
ENSMUSG00000010067	ENSG00000068028	0.221942	0.230078
ENSMUSG00000010080	ENSG00000049283	0.235755	0.90048
ENSMUSG00000010086	ENSG00000128482	-0.044296	0.159848
ENSMUSG00000010095	ENSG00000168003	0.855367	0.89575
ENSMUSG00000010097	ENSG00000162231	0.387538	0.655581
ENSMUSG00000010110	ENSG00000162236	0.574284	0.779799
ENSMUSG00000010122	ENSG00000142494	0.226616	0.237174
ENSMUSG00000010154	ENSG00000204991	0.0827438	0.394177
ENSMUSG00000010175	ENSG00000117707	0.236338	0.348064
ENSMUSG00000010205	ENSG00000161847	0.312755	0.621304
ENSMUSG00000010277	ENSG00000007202	0.164907	0.228333
ENSMUSG00000010290	ENSG00000135974	0.0762745	0.455912
ENSMUSG00000010342	ENSG00000121101	0.417679	0.335531
ENSMUSG00000010358	ENSG00000068079	0.735854	0.332551
ENSMUSG00000010392	ENSG00000108587	0.333506	0.609156
ENSMUSG00000010406	ENSG00000172590	0.959923	0.0948591
ENSMUSG00000010453	ENSG00000114982	0.0795227	0.105416
ENSMUSG00000010461	ENSG00000112319	0.0744602	0.313279
ENSMUSG00000010517	ENSG00000185104	0.616884	0.398091
ENSMUSG00000010554	ENSG00000127804	0.152609	0.462762
ENSMUSG00000010592	ENSG00000092345	0.286304	0.45579
ENSMUSG00000010608	ENSG00000119707	0.370689	0.769057
ENSMUSG00000010651	ENSG00000060971	1.37905	1.01154
ENSMUSG00000010660	ENSG00000187091	0.153324	0.670166
ENSMUSG00000010663	ENSG00000149485	0.109966	0.554842
ENSMUSG00000010721	ENSG00000105983	0.0694714	0.186304
ENSMUSG00000010796	ENSG00000154438	0.153706	0.218175
ENSMUSG00000010803	ENSG00000022355	0.0920055	0.209432
ENSMUSG00000010825	ENSG00000215045	0.1564	0.208743
ENSMUSG00000010830	ENSG00000100196	0.25912	0.563277
ENSMUSG00000010911	ENSG00000149089	0.639802	0.7522
ENSMUSG00000010914	ENSG00000110435	1.08028	0.72561
ENSMUSG00000010936	ENSG00000103043	0.12528	0.533366
ENSMUSG00000011096	ENSG00000204673	0.556113	0.361498
ENSMUSG00000011148	ENSG00000185100	0.958462	0.765754
ENSMUSG00000011154	ENSG00000156206	0.2755	0.288663
ENSMUSG00000011179	ENSG00000115758	0.803384	0.375425
ENSMUSG00000011254	ENSG00000113272	0.162638	0.79424
ENSMUSG00000011305	ENSG00000214456	0.848238	0.286378
ENSMUSG00000011306	ENSG00000105705	0.11472	0.474168
ENSMUSG00000011349	ENSG00000142025	0.138092	-0.0203259
ENSMUSG00000011589	ENSG00000105255	0.0715753	0.354343
ENSMUSG00000011752	ENSG00000171314	2.62426	1.08057
ENSMUSG00000011837	ENSG00000104976	0.0416819	0.137187
ENSMUSG00000011877	ENSG00000108262	0.223555	0.280487
ENSMUSG00000011884	ENSG00000139433	0.977252	0.407608
ENSMUSG00000011958	ENSG00000140299	0.60318	0.489677
ENSMUSG00000011960	ENSG00000129315	0.107832	0.341733
ENSMUSG00000012017	ENSG00000244486	0.15407	0.313452
ENSMUSG00000012076	ENSG00000100916	0.0467536	0.255468
ENSMUSG00000012114	ENSG00000099917	0.102885	0.488791
ENSMUSG00000012126	ENSG00000158062	0.195693	0.293906
ENSMUSG00000012296	ENSG00000137221	0.127511	0.374472
ENSMUSG00000012350	ENSG00000135373	0.0310403	0.0749045
ENSMUSG00000012405	ENSG00000174748	2.52457	0.323141
ENSMUSG00000012422	ENSG00000174695	0.184524	0.337126
ENSMUSG00000012428	ENSG00000127954	0.669497	0.592258
ENSMUSG00000012429	ENSG00000168303	0.166748	0.34774
ENSMUSG00000012443	ENSG00000138160	0.364674	0.373785
ENSMUSG00000012483	ENSG00000106399	0.608587	0.880653
ENSMUSG00000012519	ENSG00000168404	0.0786016	0.393728
ENSMUSG00000012535	ENSG00000064419	0.695075	0.467486
ENSMUSG00000012705	ENSG00000104918	0.747898	0.143605
ENSMUSG00000012819	ENSG00000107736	0.24335	0.583899
ENSMUSG00000013076	ENSG00000166025	0.0219485	0.379617
ENSMUSG00000013150	ENSG00000141098	0.228482	0.558555
ENSMUSG00000013155	ENSG00000124074	0.230933	0.501853
ENSMUSG00000013158	ENSG00000159761	0.436557	0.302621
ENSMUSG00000013160	ENSG00000159720	0.887227	0.754425
ENSMUSG00000013236	ENSG00000105426	0.290326	0.260309
ENSMUSG00000013275	ENSG00000133065	0.129016	0.255766
ENSMUSG00000013367	ENSG00000142549	0.269651	0.241085
ENSMUSG00000013415	ENSG00000159217	0.580337	0.556761
ENSMUSG00000013495	ENSG00000127419	0.156241	0.226942
ENSMUSG00000013523	ENSG00000064787	0.577792	0.457208
ENSMUSG00000013584	ENSG00000128918	0.109422	0.814836
ENSMUSG00000013593	ENSG00000158864	3.06955	0.366018
ENSMUSG00000013629	ENSG00000084774	1.25621	0.718213
ENSMUSG00000013646	ENSG00000175137	0.0633462	0.0850149
ENSMUSG00000013698	ENSG00000162734	1.61976	0.429584
ENSMUSG00000013707	ENSG00000163154	0.649331	0.409709
ENSMUSG00000013736	ENSG00000072756	0.146165	0.683792
ENSMUSG00000013822	ENSG00000130165	0.140698	0.326578
ENSMUSG00000013846	ENSG00000008513	0.16829	0.243593
ENSMUSG00000013858	ENSG00000182087	0.277525	0.372814
ENSMUSG00000013878	ENSG00000120925	0.0693783	0.320075
ENSMUSG00000013921	ENSG00000105270	0.112236	0.337854
ENSMUSG00000013936	ENSG00000111245	1.3856	0.402814
ENSMUSG00000013997	ENSG00000158793	0.509782	0.572238
ENSMUSG00000014030	ENSG00000196092	0.227241	0.13463
ENSMUSG00000014039	ENSG00000141956	-0.0199508	0.0399286
ENSMUSG00000014074	ENSG00000163961	0.0728386	0.232843
ENSMUSG00000014077	ENSG00000187446	1.16429	0.402174
ENSMUSG00000014158	ENSG00000111199	0.083327	0.701596
ENSMUSG00000014195	ENSG00000168259	1.06527	0.780918
ENSMUSG00000014226	ENSG00000116161	1.22225	1.01015
ENSMUSG00000014232	ENSG00000103351	0.219525	0.312504
ENSMUSG00000014245	ENSG00000108474	0.0621488	0.402753
ENSMUSG00000014294	ENSG00000131495	2.33453	0.163916
ENSMUSG00000014313	ENSG00000164919	1.40537	0.615082
ENSMUSG00000014329	ENSG00000122870	0.131307	0.408911
ENSMUSG00000014349	ENSG00000159202	0.398649	0.466248
ENSMUSG00000014351	ENSG00000159224	0.850354	0.19136
ENSMUSG00000014353	ENSG00000153214	0.129729	0.295429
ENSMUSG00000014355	ENSG00000153107	0.121964	0.34894
ENSMUSG00000014361	ENSG00000153208	0.00319222	0.174448
ENSMUSG00000014402	ENSG00000074319	0.661575	0.802609
ENSMUSG00000014426	ENSG00000085511	-0.00853637	0.188519
ENSMUSG00000014470	ENSG00000158717	0.167118	0.218234
ENSMUSG00000014496	ENSG00000206560	0.461853	0.357267
ENSMUSG00000014498	ENSG00000139645	0.264848	0.262558
ENSMUSG00000014547	ENSG00000139668	0.306503	0.271605
ENSMUSG00000014550	ENSG00000131381	0.418206	0.395556
ENSMUSG00000014551	ENSG00000131368	1.01039	0.144833
ENSMUSG00000014554	ENSG00000114956	0.972394	0.760506
ENSMUSG00000014599	ENSG00000184371	0.286393	0.0521218
ENSMUSG00000014601	ENSG00000143093	0.542808	0.693132
ENSMUSG00000014606	ENSG00000108528	0.63211	0.805644
ENSMUSG00000014633	ENSG00000103121	0.458645	0.350192
ENSMUSG00000014668	ENSG00000072609	0.0697311	0.116767
ENSMUSG00000014725	ENSG00000042980	0.133431	0.103812
ENSMUSG00000014767	ENSG00000112592	0.189754	0.217887
ENSMUSG00000014776	ENSG00000140939	1.28028	0.639683
ENSMUSG00000014778	ENSG00000135723	0.251954	0.532614
ENSMUSG00000014791	ENSG00000102890	0.26417	0.325855
ENSMUSG00000014813	ENSG00000159167	0.156753	0.579871
ENSMUSG00000014846	ENSG00000159713	0.611825	0.419868
ENSMUSG00000014856	ENSG00000168701	0.150484	0.491406
ENSMUSG00000014859	ENSG00000205250	0.297032	0.080965
ENSMUSG00000014905	ENSG00000128590	0.931667	0.385393
ENSMUSG00000014932	ENSG00000176105	0.523946	0.369686
ENSMUSG00000014956	ENSG00000213639	0.827119	0.719511
ENSMUSG00000014959	ENSG00000115806	0.25754	0.442381
ENSMUSG00000015002	ENSG00000132294	0.0868616	0.306984
ENSMUSG00000015013	ENSG00000167515	0.79176	0.574053
ENSMUSG00000015016	ENSG00000176715	0.405573	0.834528
ENSMUSG00000015023	ENSG00000168872	0.160265	0.524707
ENSMUSG00000015027	ENSG00000141012	1.84347	0.396438
ENSMUSG00000015083	ENSG00000176919	2.61317	-0.00995985
ENSMUSG00000015085	ENSG00000054179	0.153208	0.807327
ENSMUSG00000015087	ENSG00000196642	0.3155	0.427404
ENSMUSG00000015090	ENSG00000107317	0.284527	1.02461
ENSMUSG00000015092	ENSG00000107223	0.705336	0.687469
ENSMUSG00000015093	ENSG00000169583	0.751799	0.509314
ENSMUSG00000015094	ENSG00000107281	0.186104	0.299607
ENSMUSG00000015095	ENSG00000159069	0.132565	0.212688
ENSMUSG00000015112	ENSG00000004864	1.55866	0.932457
ENSMUSG00000015120	ENSG00000103275	0.113278	0.909938
ENSMUSG00000015126	ENSG00000007520	0.0882948	0.226517
ENSMUSG00000015127	ENSG00000059145	0.108238	0.211595
ENSMUSG00000015133	ENSG00000154237	0.0913883	0.167163
ENSMUSG00000015134	ENSG00000184254	1.39618	1.14643
ENSMUSG00000015143	ENSG00000072110	2.50503	0.889188
ENSMUSG00000015176	ENSG00000166197	0.140524	0.501081
ENSMUSG00000015189	ENSG00000127995	0.0909355	0.121471
ENSMUSG00000015202	ENSG00000153721	0.109149	0.473622
ENSMUSG00000015214	ENSG00000063601	0.179154	0.537322
ENSMUSG00000015217	ENSG00000029993	0.272812	0.722872
ENSMUSG00000015222	ENSG00000078018	0.177293	0.617193
ENSMUSG00000015243	ENSG00000165029	-0.0828101	0.269179
ENSMUSG00000015247	ENSG00000136783	0.633092	0.520374
ENSMUSG00000015289	ENSG00000196976	0.258885	0.549524
ENSMUSG00000015290	ENSG00000102178	0.724233	0.543179
ENSMUSG00000015291	ENSG00000203879	0.462633	0.741954
ENSMUSG00000015314	ENSG00000162739	0.210917	0.661994
ENSMUSG00000015316	ENSG00000117090	0.138583	0.0849841
ENSMUSG00000015337	ENSG00000167136	0.140198	0.333543
ENSMUSG00000015340	ENSG00000165168	0.239848	0.760884
ENSMUSG00000015341	ENSG00000147533	0.668074	0.427933
ENSMUSG00000015354	ENSG00000163710	0.563673	0.245135
ENSMUSG00000015355	ENSG00000117091	0.221101	0.512469
ENSMUSG00000015357	ENSG00000166855	1.22946	0.590885
ENSMUSG00000015363	ENSG00000170638	0.486303	0.454291
ENSMUSG00000015396	ENSG00000112149	0.186004	0.0904207
ENSMUSG00000015405	ENSG00000130234	0.959453	0.569526
ENSMUSG00000015484	ENSG00000143340	0.195293	0.266237
ENSMUSG00000015501	ENSG00000010818	0.108959	0.098432
ENSMUSG00000015519	ENSG00000184530	0.501926	0.24552
ENSMUSG00000015522	ENSG00000143437	0.172585	0.334854
ENSMUSG00000015533	ENSG00000164171	0.684461	0.462368
ENSMUSG00000015542	ENSG00000109065	0.168692	0.164819
ENSMUSG00000015568	ENSG00000175445	0.635494	0.379889
ENSMUSG00000015597	ENSG00000171467	0.0747865	0.203913
ENSMUSG00000015599	ENSG00000146216	0.103674	0.329686
ENSMUSG00000015605	ENSG00000112658	0.143477	0.0474631
ENSMUSG00000015647	ENSG00000130702	0.946733	0.596262
ENSMUSG00000015652	ENSG00000164647	0.195883	0.210933
ENSMUSG00000015653	ENSG00000157214	0.202063	0.383298
ENSMUSG00000015656	ENSG00000109971	3.50115	0.632238
ENSMUSG00000015659	ENSG00000122335	0.155017	0.46449
ENSMUSG00000015668	ENSG00000120509	0.563842	0.370951
ENSMUSG00000015671	ENSG00000106588	3.36876	0.337914
ENSMUSG00000015672	ENSG00000106591	1.10025	0.115785
ENSMUSG00000015702	ENSG00000143412	0.648913	0.397276
ENSMUSG00000015709	ENSG00000172379	0.164841	0.147647
ENSMUSG00000015711	ENSG00000143363	0.938581	0.552549
ENSMUSG00000015714	ENSG00000143418	0.083865	0.419518
ENSMUSG00000015733	ENSG00000198898	1.90801	0.762412
ENSMUSG00000015745	ENSG00000023902	0.0888726	0.34112
ENSMUSG00000015747	ENSG00000136631	0.348986	0.411541
ENSMUSG00000015748	ENSG00000117360	0.571644	0.622727
ENSMUSG00000015749	ENSG00000143401	0.349469	0.669783
ENSMUSG00000015750	ENSG00000117362	0.15946	0.386984
ENSMUSG00000015755	ENSG00000055208	0.101668	0.181729
ENSMUSG00000015757	ENSG00000131013	0.138645	0.70487
ENSMUSG00000015759	ENSG00000100528	0.409492	0.637234
ENSMUSG00000015766	ENSG00000151491	0.105466	0.553188
ENSMUSG00000015804	ENSG00000118579	0.130794	0.482138
ENSMUSG00000015806	ENSG00000151552	1.66555	1.22689
ENSMUSG00000015829	ENSG00000116147	0.10478	0.130989
ENSMUSG00000015846	ENSG00000186350	0.441489	0.212998
ENSMUSG00000015850	ENSG00000143382	0.146533	0.496288
ENSMUSG00000015854	ENSG00000073754	1.84598	-0.00341466
ENSMUSG00000015889	ENSG00000111144	1.5812	1.23705
ENSMUSG00000015890	ENSG00000139344	0.523363	0.641189
ENSMUSG00000015932	ENSG00000125868	1.12038	0.969389
ENSMUSG00000015937	ENSG00000113648	2.67107	0.581596
ENSMUSG00000015943	ENSG00000178096	0.336503	0.481765
ENSMUSG00000015944	ENSG00000274070	0.392645	0.371071
ENSMUSG00000015947	ENSG00000150337	0.459282	0.41974
ENSMUSG00000015950	ENSG00000158517	0.240934	0.589864
ENSMUSG00000015957	ENSG00000085741	0.180598	0.20292
ENSMUSG00000015961	ENSG00000035687	1.5194	0.776245
ENSMUSG00000015970	ENSG00000016391	0.679124	0.640389
ENSMUSG00000015971	ENSG00000113812	0.0481072	0.407676
ENSMUSG00000015981	ENSG00000165752	0.10715	0.22507
ENSMUSG00000015994	ENSG00000168522	0.68796	0.955748
ENSMUSG00000016024	ENSG00000129988	1.19713	-0.0137378
ENSMUSG00000016028	ENSG00000075275	0.0252414	0.139116
ENSMUSG00000016087	ENSG00000151702	0.0525334	0.162174
ENSMUSG00000016128	ENSG00000133121	0.159876	0.35882
ENSMUSG00000016150	ENSG00000009694	-0.0253588	0.334012
ENSMUSG00000016194	ENSG00000117594	0.17738	0.782991
ENSMUSG00000016255	ENSG00000101162	1.2338	0.783122
ENSMUSG00000016256	ENSG00000101160	2.32373	0.424728
ENSMUSG00000016308	ENSG00000077721	0.202205	0.543425
ENSMUSG00000016319	ENSG00000005022	1.4653	0.642713
ENSMUSG00000016344	ENSG00000125534	0.216899	0.28249
ENSMUSG00000016349	ENSG00000101210	1.13758	0.597032
ENSMUSG00000016382	ENSG00000102024	0.374694	0.984075
ENSMUSG00000016386	ENSG00000066382	0.209115	0.338962
ENSMUSG00000016409	ENSG00000101882	0.0862732	0.389923
ENSMUSG00000016427	ENSG00000125356	2.2803	0.0593486
ENSMUSG00000016487	ENSG00000110841	0.712465	0.717789
ENSMUSG00000016493	ENSG00000117335	0.964484	0.10032
ENSMUSG00000016494	ENSG00000174059	0.556016	0.304194
ENSMUSG00000016495	ENSG00000107020	0.327821	0.106916
ENSMUSG00000016496	ENSG00000120217	0.162138	0.438231
ENSMUSG00000016510	ENSG00000122033	0.958329	0.299813
ENSMUSG00000016520	ENSG00000139517	0.296173	0.195873
ENSMUSG00000016528	ENSG00000162889	0.511687	0.508794
ENSMUSG00000016534	ENSG00000005893	1.15448	0.19778
ENSMUSG00000016541	ENSG00000130638	0.234097	0.6828
ENSMUSG00000016552	ENSG00000100350	0.243978	0.501995
ENSMUSG00000016554	ENSG00000100353	1.08722	0.55379
ENSMUSG00000016619	ENSG00000093000	0.428131	0.564057
ENSMUSG00000016637	ENSG00000100360	0.367158	0.527399
ENSMUSG00000016664	ENSG00000100266	0.974424	0.822322
ENSMUSG00000016757	ENSG00000100304	0.826046	0.354431
ENSMUSG00000016763	ENSG00000159307	0.395141	0.221938
ENSMUSG00000016831	ENSG00000092203	0.15496	0.207458
ENSMUSG00000016833	ENSG00000163319	1.10597	0.1288
ENSMUSG00000016918	ENSG00000137573	0.0902687	0.622744
ENSMUSG00000016921	ENSG00000124193	1.18105	0.543315
ENSMUSG00000016933	ENSG00000124181	0.451301	0.542089
ENSMUSG00000016942	ENSG00000187045	0.155551	0.254156
ENSMUSG00000017002	ENSG00000124107	1.19952	0.17787
ENSMUSG00000017009	ENSG00000124145	0.117893	0.366407
ENSMUSG00000017119	ENSG00000188554	0.075806	0.146337
ENSMUSG00000017132	ENSG00000108669	0.141668	0.440192
ENSMUSG00000017144	ENSG00000115963	0.17497	0.397356
ENSMUSG00000017146	ENSG00000012048	0.453177	-0.000962645
ENSMUSG00000017165	ENSG00000184502	0.681952	0.368862
ENSMUSG00000017167	ENSG00000108797	0.0162494	0.329698
ENSMUSG00000017176	ENSG00000141698	0.420567	0.593392
ENSMUSG00000017188	ENSG00000183978	1.31877	0.365013
ENSMUSG00000017195	ENSG00000186075	0.181783	0.355846
ENSMUSG00000017204	ENSG00000167914	0.141495	0.376441
ENSMUSG00000017210	ENSG00000008838	0.121543	0.313269
ENSMUSG00000017221	ENSG00000108344	2.89947	0.302455
ENSMUSG00000017264	ENSG00000171824	0.107818	0.383958
ENSMUSG00000017286	ENSG00000167699	1.27954	0.749537
ENSMUSG00000017291	ENSG00000160551	0.501328	0.234816
ENSMUSG00000017299	ENSG00000101457	0.220067	0.270683
ENSMUSG00000017300	ENSG00000101470	0.908821	0.866194
ENSMUSG00000017307	ENSG00000101473	0.618185	0.619221
ENSMUSG00000017309	ENSG00000161649	0.155171	0.393948
ENSMUSG00000017311	ENSG00000131096	0.341533	0.320926
ENSMUSG00000017314	ENSG00000108852	0.128037	0.294035
ENSMUSG00000017344	ENSG00000109072	2.75707	0.0791868
ENSMUSG00000017386	ENSG00000076604	0.125338	0.103072
ENSMUSG00000017390	ENSG00000109107	2.5683	0.863599
ENSMUSG00000017400	ENSG00000141750	0.12592	0.677543
ENSMUSG00000017404	ENSG00000108298	2.78029	0.288584
ENSMUSG00000017405	ENSG00000160602	0.0516902	0.139349
ENSMUSG00000017417	ENSG00000161381	0.193073	0.248651
ENSMUSG00000017421	ENSG00000010244	0.181058	0.371857
ENSMUSG00000017428	ENSG00000108671	2.9429	0.326523
ENSMUSG00000017453	ENSG00000179761	0.622243	0.815113
ENSMUSG00000017478	ENSG00000158545	0.107959	0.271494
ENSMUSG00000017485	ENSG00000077097	0.169338	0.570508
ENSMUSG00000017493	ENSG00000141753	0.769459	0.18608
ENSMUSG00000017548	ENSG00000178691	0.212546	0.20407
ENSMUSG00000017550	ENSG00000176208	0.311015	0.20014
ENSMUSG00000017561	ENSG00000176390	0.379597	0.28841
ENSMUSG00000017607	ENSG00000131746	0.40639	0.496634
ENSMUSG00000017615	ENSG00000109079	0.0478939	0.380798
ENSMUSG00000017639	ENSG00000131242	0.253105	0.308359
ENSMUSG00000017652	ENSG00000101017	0.397753	0.299231
ENSMUSG00000017664	ENSG00000080189	0.0657018	0.388551
ENSMUSG00000017670	ENSG00000062598	0.317085	0.243453
ENSMUSG00000017679	ENSG00000124120	0.499254	0.281286
ENSMUSG00000017686	ENSG00000126858	0.230495	0.397987
ENSMUSG00000017697	ENSG00000196839	1.39491	0.443258
ENSMUSG00000017707	ENSG00000132824	0.0882194	0.270466
ENSMUSG00000017715	ENSG00000087157	0.193637	0.4825
ENSMUSG00000017716	ENSG00000089685	0.200794	0.488059
ENSMUSG00000017718	ENSG00000183077	0.513578	0.887906
ENSMUSG00000017721	ENSG00000124155	0.114905	0.569151
ENSMUSG00000017723	ENSG00000101443	0.593703	0.16907
ENSMUSG00000017737	ENSG00000100985	0.555879	0.735768
ENSMUSG00000017740	ENSG00000124140	0.0671175	0.215175
ENSMUSG00000017747	ENSG00000167925	0.451806	0.607017
ENSMUSG00000017754	ENSG00000100979	0.619907	0.261564
ENSMUSG00000017760	ENSG00000064601	2.00952	0.269789
ENSMUSG00000017765	ENSG00000124067	0.0718881	0.221378
ENSMUSG00000017774	ENSG00000197879	0.230641	1.14367
ENSMUSG00000017776	ENSG00000167193	0.758715	0.844014
ENSMUSG00000017778	ENSG00000127184	1.57402	0.699068
ENSMUSG00000017781	ENSG00000174238	1.60372	0.805616
ENSMUSG00000017802	ENSG00000141699	0.228837	0.348764
ENSMUSG00000017817	ENSG00000149596	0.00994733	0.373295
ENSMUSG00000017830	ENSG00000108771	0.399476	0.263985
ENSMUSG00000017831	ENSG00000144566	0.392099	0.62024
ENSMUSG00000017837	ENSG00000168256	0.259965	0.456692
ENSMUSG00000017843	ENSG00000078304	0.751819	0.275065
ENSMUSG00000017858	ENSG00000101052	0.147604	0.157951
ENSMUSG00000017868	ENSG00000101049	0.0829574	0.286261
ENSMUSG00000017897	ENSG00000064655	0.0649698	0.0760998
ENSMUSG00000017929	ENSG00000158470	0.0884596	0.0166876
ENSMUSG00000017943	ENSG00000124194	0.2023	0.244923
ENSMUSG00000017950	ENSG00000101076	0.155039	0.367732
ENSMUSG00000017969	ENSG00000124212	0.297763	0.780469
ENSMUSG00000017978	ENSG00000081803	0.180128	0.4287
ENSMUSG00000017999	ENSG00000124228	0.110981	0.277617
ENSMUSG00000018001	ENSG00000008256	0.117743	0.346927
ENSMUSG00000018008	ENSG00000100055	0.0889694	0.28013
ENSMUSG00000018012	ENSG00000169750	0.254647	0.315429
ENSMUSG00000018040	ENSG00000189306	0.198143	0.353553
ENSMUSG00000018042	ENSG00000100243	2.04324	1.1387
ENSMUSG00000018068	ENSG00000108506	0.00154781	0.249818
ENSMUSG00000018126	ENSG00000128298	0.133913	0.411526
ENSMUSG00000018143	ENSG00000198517	0.14227	0.192576
ENSMUSG00000018160	ENSG00000125686	0.111106	0.164792
ENSMUSG00000018166	ENSG00000065361	0.0025391	-0.0498301
ENSMUSG00000018167	ENSG00000131748	0.254904	0.476211
ENSMUSG00000018168	ENSG00000161405	-0.0245332	0.0628656
ENSMUSG00000018169	ENSG00000100060	0.0186533	0.227651
ENSMUSG00000018171	ENSG00000062716	0.194738	0.507843
ENSMUSG00000018189	ENSG00000116750	1.09651	0.438156
ENSMUSG00000018196	ENSG00000023572	0.724317	0.750044
ENSMUSG00000018209	ENSG00000101109	0.24498	0.484441
ENSMUSG00000018239	ENSG00000155329	0.198509	0.170475
ENSMUSG00000018286	ENSG00000142507	3.21924	0.31587
ENSMUSG00000018287	ENSG00000091640	0.548471	0.500821
ENSMUSG00000018293	ENSG00000108518	1.07201	1.2152
ENSMUSG00000018322	ENSG00000025772	0.268754	0.66839
ENSMUSG00000018326	ENSG00000166913	1.7685	1.00178
ENSMUSG00000018334	ENSG00000141068	-0.0111867	0.252938
ENSMUSG00000018339	ENSG00000211445	1.22127	0.714719
ENSMUSG00000018340	ENSG00000197043	1.58816	1.39123
ENSMUSG00000018341	ENSG00000081985	0.0112049	0.0873877
ENSMUSG00000018347	ENSG00000154957	0.0588295	0.107096
ENSMUSG00000018362	ENSG00000182481	0.538528	0.772016
ENSMUSG00000018363	ENSG00000108854	0.00742418	0.205889
ENSMUSG00000018372	ENSG00000258890	0.138202	0.219763
ENSMUSG00000018378	ENSG00000180891	0.386409	0.319207
ENSMUSG00000018379	ENSG00000136450	0.855649	0.841191
ENSMUSG00000018381	ENSG00000108798	0.113966	0.42155
ENSMUSG00000018387	ENSG00000164403	0.157038	0.756728
ENSMUSG00000018395	ENSG00000131437	0.265849	0.449002
ENSMUSG00000018401	ENSG00000108389	0.0383886	0.210538
ENSMUSG00000018415	ENSG00000141034	0.196626	0.246404
ENSMUSG00000018417	ENSG00000128641	0.126707	0.852536
ENSMUSG00000018425	ENSG00000108406	0.120811	0.387073
ENSMUSG00000018428	ENSG00000121057	0.190109	0.52099
ENSMUSG00000018433	ENSG00000130935	0.0874166	0.242627
ENSMUSG00000018442	ENSG00000072849	0.562088	0.285511
ENSMUSG00000018449	ENSG00000129197	0.121172	0.300882
ENSMUSG00000018459	ENSG00000158296	0.373541	0.348544
ENSMUSG00000018476	ENSG00000132510	0.0352615	0.0886497
ENSMUSG00000018481	ENSG00000062725	0.257321	0.426019
ENSMUSG00000018507	ENSG00000187688	0.132505	0.441477
ENSMUSG00000018509	ENSG00000166582	0.473126	0.276135
ENSMUSG00000018548	ENSG00000108395	0.00385031	0.0950072
ENSMUSG00000018567	ENSG00000170296	0.721071	0.403707
ENSMUSG00000018572	ENSG00000040633	0.122255	0.115373
ENSMUSG00000018574	ENSG00000072778	1.84292	0.795404
ENSMUSG00000018583	ENSG00000145907	1.08564	0.575289
ENSMUSG00000018585	ENSG00000177556	1.69332	0.630981
ENSMUSG00000018593	ENSG00000113140	1.30235	0.310335
ENSMUSG00000018604	ENSG00000135111	0.0493067	-3.18885e-05
ENSMUSG00000018659	ENSG00000108439	1.04354	0.848319
ENSMUSG00000018661	ENSG00000166685	0.379596	0.44186
ENSMUSG00000018666	ENSG00000108468	0.626458	0.741786
ENSMUSG00000018669	ENSG00000108465	1.23188	0.271476
ENSMUSG00000018672	ENSG00000005243	0.346807	0.834276
ENSMUSG00000018707	ENSG00000197102	1.89381	0.657578
ENSMUSG00000018733	ENSG00000108733	0.0868129	0.19693
ENSMUSG00000018736	ENSG00000166579	0.390481	0.696892
ENSMUSG00000018740	ENSG00000125434	0.322148	0.375876
ENSMUSG00000018774	ENSG00000129226	0.265717	0.221636
ENSMUSG00000018796	ENSG00000151726	0.481088	0.94938
ENSMUSG00000018800	ENSG00000154265	0.117899	0.225363
ENSMUSG00000018809	ENSG00000186532	0.245248	0.240287
ENSMUSG00000018820	ENSG00000155256	0.15214	0.32927
ENSMUSG00000018845	ENSG00000141161	0.168078	0.501377
ENSMUSG00000018846	ENSG00000120137	0.637338	0.452113
ENSMUSG00000018848	ENSG00000113643	1.56822	0.798757
ENSMUSG00000018849	ENSG00000113645	0.010004	0.226423
ENSMUSG00000018858	ENSG00000167862	1.15873	0.189017
ENSMUSG00000018861	ENSG00000161513	0.616585	0.788536
ENSMUSG00000018865	ENSG00000130540	0.798887	0.708548
ENSMUSG00000018893	ENSG00000198125	1.63795	0.629644
ENSMUSG00000018899	ENSG00000125347	0.20982	0.311262
ENSMUSG00000018906	ENSG00000072682	0.220659	0.563798
ENSMUSG00000018909	ENSG00000137486	0.327027	0.826359
ENSMUSG00000018921	ENSG00000141456	0.0660845	0.402318
ENSMUSG00000018923	ENSG00000161920	0.0449991	0.309737
ENSMUSG00000018924	ENSG00000161905	0.724563	0.478719
ENSMUSG00000018931	ENSG00000274180	0.375322	0.274183
ENSMUSG00000018932	ENSG00000034152	0.215655	0.383969
ENSMUSG00000018965	ENSG00000128245	0.85925	0.767128
ENSMUSG00000018974	ENSG00000075856	0.232837	0.570052
ENSMUSG00000018995	ENSG00000137513	0.738305	0.660105
ENSMUSG00000019027	ENSG00000114841	0.0774061	0.132385
ENSMUSG00000019039	ENSG00000178149	0.317087	0.416339
ENSMUSG00000019054	ENSG00000214253	0.722183	0.784655
ENSMUSG00000019055	ENSG00000083444	0.245097	0.761574
ENSMUSG00000019066	ENSG00000105514	0.684497	0.70556
ENSMUSG00000019082	ENSG00000177542	0.938197	0.676354
ENSMUSG00000019087	ENSG00000071553	0.0993414	0.656992
ENSMUSG00000019088	ENSG00000013563	0.199223	0.380537
ENSMUSG00000019102	ENSG00000108602	1.26953	0.850602
ENSMUSG00000019124	ENSG00000136193	0.58962	0.737263
ENSMUSG00000019139	ENSG00000105655	0.394147	0.913013
ENSMUSG00000019143	ENSG00000112855	0.71158	0.771362
ENSMUSG00000019146	ENSG00000166862	0.196963	0.626789
ENSMUSG00000019173	ENSG00000108774	1.00439	0.576274
ENSMUSG00000019179	ENSG00000146701	1.36228	1.2299
ENSMUSG00000019188	ENSG00000101294	0.348543	0.621242
ENSMUSG00000019189	ENSG00000145860	0.0624207	0.288781
ENSMUSG00000019210	ENSG00000131100	0.500054	1.03275
ENSMUSG00000019232	ENSG00000164089	0.281487	0.462596
ENSMUSG00000019254	ENSG00000125503	0.147409	0.402061
ENSMUSG00000019261	ENSG00000130479	0.205404	0.566638
ENSMUSG00000019278	ENSG00000015413	1.09188	0.93677
ENSMUSG00000019295	ENSG00000168936	0.156029	0.249785
ENSMUSG00000019301	ENSG00000108786	0.64921	0.911791
ENSMUSG00000019302	ENSG00000033627	0.216009	1.01767
ENSMUSG00000019303	ENSG00000131470	0.0641195	0.25353
ENSMUSG00000019312	ENSG00000141738	0.27431	0.630424
ENSMUSG00000019326	ENSG00000131471	0.575031	0.754395
ENSMUSG00000019338	ENSG00000143373	0.0968865	0.239445
ENSMUSG00000019359	ENSG00000130055	0.0811405	0.274958
ENSMUSG00000019362	ENSG00000104979	0.377053	0.227931
ENSMUSG00000019368	ENSG00000133488	0.514303	0.441039
ENSMUSG00000019373	ENSG00000141030	0.524042	0.784906
ENSMUSG00000019428	ENSG00000105701	0.136954	0.595512
ENSMUSG00000019433	ENSG00000123159	1.08157	0.595467
ENSMUSG00000019470	ENSG00000076924	0.251712	0.651189
ENSMUSG00000019471	ENSG00000105401	0.902839	0.740973
ENSMUSG00000019478	ENSG00000168118	0.567615	0.726853
ENSMUSG00000019487	ENSG00000125733	0.314722	0.593428
ENSMUSG00000019494	ENSG00000168090	0.955003	0.694103
ENSMUSG00000019518	ENSG00000221838	0.69341	0.422625
ENSMUSG00000019528	ENSG00000163754	1.52674	0.812298
ENSMUSG00000019539	ENSG00000142552	0.215588	0.711321
ENSMUSG00000019558	ENSG00000130821	0.0534601	0.328907
ENSMUSG00000019564	ENSG00000116017	0.573585	0.166663
ENSMUSG00000019577	ENSG00000004799	0.0718337	0.178211
ENSMUSG00000019578	ENSG00000167671	0.959793	0.310678
ENSMUSG00000019579	ENSG00000074842	0.922854	0.705474
ENSMUSG00000019590	ENSG00000008283	0.326411	0.524083
ENSMUSG00000019647	ENSG00000092421	0.109492	0.257131
ENSMUSG00000019659	ENSG00000160799	0.518712	0.343751
ENSMUSG00000019710	ENSG00000143314	1.07374	0.098615
ENSMUSG00000019715	ENSG00000119392	0.525203	0.40202
ENSMUSG00000019718	ENSG00000126790	0.565806	0.401843
ENSMUSG00000019731	ENSG00000127526	0.130581	0.305091
ENSMUSG00000019738	ENSG00000105258	0.252049	0.394752
ENSMUSG00000019762	ENSG00000009765	0.12396	0.622305
ENSMUSG00000019763	ENSG00000155906	0.471618	0.230988
ENSMUSG00000019768	ENSG00000091831	0.175756	0.359468
ENSMUSG00000019774	ENSG00000112031	0.395634	0.391983
ENSMUSG00000019779	ENSG00000111816	0.528466	0.353517
ENSMUSG00000019782	ENSG00000111832	0.383755	0.505911
ENSMUSG00000019785	ENSG00000146352	0.0746077	0.410802
ENSMUSG00000019790	ENSG00000164506	0.111896	0.459849
ENSMUSG00000019791	ENSG00000111911	0.379375	0.67438
ENSMUSG00000019796	ENSG00000120256	0.132183	0.214589
ENSMUSG00000019797	ENSG00000130349	0.172129	0.56664
ENSMUSG00000019802	ENSG00000025796	0.270262	0.650806
ENSMUSG00000019806	ENSG00000146416	0.120937	0.30095
ENSMUSG00000019808	ENSG00000189007	0.120186	0.422334
ENSMUSG00000019809	ENSG00000034693	0.133257	0.458689
ENSMUSG00000019810	ENSG00000001036	1.13487	0.399635
ENSMUSG00000019814	ENSG00000135521	0.430283	0.311112
ENSMUSG00000019822	ENSG00000135587	0.0599633	0.264042
ENSMUSG00000019823	ENSG00000135596	0.461699	0.68356
ENSMUSG00000019826	ENSG00000112365	0.0493869	0.059806
ENSMUSG00000019831	ENSG00000112290	1.0719	0.42272
ENSMUSG00000019832	ENSG00000118508	0.735737	0.636068
ENSMUSG00000019837	ENSG00000155115	0.0684071	0.323961
ENSMUSG00000019838	ENSG00000112394	0.0831417	0.288638
ENSMUSG00000019843	ENSG00000010810	0.309412	0.500026
ENSMUSG00000019845	ENSG00000074935	0.500029	0.34705
ENSMUSG00000019846	ENSG00000112769	0.324846	0.695324
ENSMUSG00000019849	ENSG00000085377	0.942945	0.642393
ENSMUSG00000019850	ENSG00000118503	1.24409	-0.376733
ENSMUSG00000019851	ENSG00000112378	0.0337971	0.244503
ENSMUSG00000019852	ENSG00000112379	-0.0229932	0.22317
ENSMUSG00000019853	ENSG00000051620	2.34814	0.489931
ENSMUSG00000019854	ENSG00000135597	0.239973	0.525161
ENSMUSG00000019857	ENSG00000111875	0.698962	0.252786
ENSMUSG00000019861	ENSG00000047932	0.336535	0.830814
ENSMUSG00000019863	ENSG00000130348	0.52826	0.496468
ENSMUSG00000019868	ENSG00000009844	1.41032	0.551014
ENSMUSG00000019872	ENSG00000172594	0.44034	0.430598
ENSMUSG00000019873	ENSG00000165476	0.110784	0.70175
ENSMUSG00000019874	ENSG00000164434	1.03825	0.500656
ENSMUSG00000019877	ENSG00000111897	0.0763271	0.457101
ENSMUSG00000019883	ENSG00000093144	1.09517	0.799211
ENSMUSG00000019890	ENSG00000133636	0.412962	0.296996
ENSMUSG00000019891	ENSG00000164465	0.153301	0.283434
ENSMUSG00000019894	ENSG00000072041	0.0393303	0.158754
ENSMUSG00000019897	ENSG00000133773	0.243064	0.395783
ENSMUSG00000019899	ENSG00000196569	0.193843	0.554574
ENSMUSG00000019906	ENSG00000111052	0.90871	0.444606
ENSMUSG00000019907	ENSG00000058272	1.23719	0.576435
ENSMUSG00000019916	ENSG00000122884	0.237939	0.488702
ENSMUSG00000019923	ENSG00000122952	0.142369	0.236886
ENSMUSG00000019927	ENSG00000072401	0.213028	0.506079
ENSMUSG00000019929	ENSG00000011465	0.105424	1.07346
ENSMUSG00000019932	ENSG00000139330	0.626409	0.515422
ENSMUSG00000019942	ENSG00000170312	0.6073	0.808566
ENSMUSG00000019943	ENSG00000070961	0.188784	0.640343
ENSMUSG00000019947	ENSG00000150347	0.0994559	0.175946
ENSMUSG00000019951	ENSG00000111647	0.188425	0.478192
ENSMUSG00000019952	ENSG00000139323	0.117143	0.171106
ENSMUSG00000019960	ENSG00000139318	0.640624	0.22218
ENSMUSG00000019961	ENSG00000120802	0.51141	0.306858
ENSMUSG00000019969	ENSG00000080815	0.173013	0.293731
ENSMUSG00000019970	ENSG00000118515	-0.0198019	0.456401
ENSMUSG00000019971	ENSG00000198707	0.153628	0.279898
ENSMUSG00000019975	ENSG00000166130	0.12222	0.474033
ENSMUSG00000019977	ENSG00000112339	1.17717	0.661248
ENSMUSG00000019978	ENSG00000079819	1.11212	1.04483
ENSMUSG00000019979	ENSG00000120868	0.885417	0.750853
ENSMUSG00000019987	ENSG00000118520	1.39956	0.965732
ENSMUSG00000019988	ENSG00000139350	0.133873	0.291425
ENSMUSG00000019989	ENSG00000154269	0.584051	0.38981
ENSMUSG00000019990	ENSG00000171408	0.143298	0.371798
ENSMUSG00000020000	ENSG00000079931	0.107167	0.683167
ENSMUSG00000020003	ENSG00000112357	0.310548	0.66424
ENSMUSG00000020009	ENSG00000027697	0.132981	0.120835
ENSMUSG00000020014	ENSG00000188596	0.145095	0.136403
ENSMUSG00000020015	ENSG00000059758	0.0832746	0.223208
ENSMUSG00000020017	ENSG00000084110	0.491905	0.746272
ENSMUSG00000020018	ENSG00000139343	1.22959	0.881588
ENSMUSG00000020019	ENSG00000074527	0.162513	0.230125
ENSMUSG00000020021	ENSG00000180263	0.0363067	0.235467
ENSMUSG00000020022	ENSG00000184752	2.7868	0.189679
ENSMUSG00000020023	ENSG00000057704	0.120366	0.47697
ENSMUSG00000020024	ENSG00000173588	0.110961	0.234796
ENSMUSG00000020027	ENSG00000120833	0.431143	0.136527
ENSMUSG00000020029	ENSG00000173598	0.687359	0.798213
ENSMUSG00000020032	ENSG00000074590	0.093897	0.343081
ENSMUSG00000020034	ENSG00000166046	0.247964	0.315417
ENSMUSG00000020038	ENSG00000008405	0.00584275	0.184968
ENSMUSG00000020042	ENSG00000151136	0.132582	0.26319
ENSMUSG00000020044	ENSG00000100234	1.97019	0.200013
ENSMUSG00000020048	ENSG00000166598	2.36112	0.841637
ENSMUSG00000020051	ENSG00000171759	0.68857	0.782373
ENSMUSG00000020053	ENSG00000017427	0.930172	0.286336
ENSMUSG00000020056	ENSG00000120860	0.651581	0.375537
ENSMUSG00000020063	ENSG00000096717	0.240566	0.263768
ENSMUSG00000020064	ENSG00000148634	0.172507	0.324848
ENSMUSG00000020067	ENSG00000138347	0.111003	0.48066
ENSMUSG00000020070	ENSG00000204130	0.140867	0.249202
ENSMUSG00000020074	ENSG00000060339	0.0488629	0.614041
ENSMUSG00000020075	ENSG00000165732	0.2164	0.609717
ENSMUSG00000020076	ENSG00000107625	0.19086	0.311418
ENSMUSG00000020077	ENSG00000122862	1.5068	0.0285448
ENSMUSG00000020078	ENSG00000122958	0.508301	0.715558
ENSMUSG00000020079	ENSG00000156502	0.500777	0.619499
ENSMUSG00000020080	ENSG00000156510	0.46182	0.337811
ENSMUSG00000020085	ENSG00000042286	0.356371	0.584613
ENSMUSG00000020086	ENSG00000099284	1.35884	0.444211
ENSMUSG00000020087	ENSG00000156521	0.76563	0.320659
ENSMUSG00000020089	ENSG00000180817	1.56283	0.822771
ENSMUSG00000020091	ENSG00000148730	0.19542	0.218698
ENSMUSG00000020097	ENSG00000166224	0.342772	0.650177
ENSMUSG00000020098	ENSG00000166228	1.34169	0.933694
ENSMUSG00000020099	ENSG00000107731	0.0556012	0.132944
ENSMUSG00000020100	ENSG00000198246	0.117062	0.241926
ENSMUSG00000020101	ENSG00000107738	0.0720291	0.191445
ENSMUSG00000020102	ENSG00000118596	0.0955538	0.205539
ENSMUSG00000020105	ENSG00000139263	0.0479581	0.304089
ENSMUSG00000020107	ENSG00000166295	0.486548	0.332441
ENSMUSG00000020109	ENSG00000148719	0.272015	0.546733
ENSMUSG00000020111	ENSG00000107745	1.01872	0.196914
ENSMUSG00000020114	ENSG00000111530	1.8671	0.664593
ENSMUSG00000020115	ENSG00000183735	0.141977	0.420299
ENSMUSG00000020116	ENSG00000115946	0.586904	0.49724
ENSMUSG00000020120	ENSG00000115956	0.802279	0.637559
ENSMUSG00000020121	ENSG00000196935	0.0554518	0.525435
ENSMUSG00000020122	ENSG00000146648	0.307938	0.642897
ENSMUSG00000020124	ENSG00000135655	0.738842	0.493835
ENSMUSG00000020128	ENSG00000143952	0.0924103	0.310172
ENSMUSG00000020130	ENSG00000121749	0.102228	0.556233
ENSMUSG00000020132	ENSG00000080371	1.60345	0.605283
ENSMUSG00000020133	ENSG00000119559	0.217163	0.29767
ENSMUSG00000020134	ENSG00000197329	0.0840833	0.183378
ENSMUSG00000020142	ENSG00000115902	0.245194	0.582985
ENSMUSG00000020143	ENSG00000134516	0.9592	0.608134
ENSMUSG00000020149	ENSG00000138069	1.30837	0.80328
ENSMUSG00000020150	ENSG00000130005	0.58756	0.823113
ENSMUSG00000020152	ENSG00000138071	2.89339	0.528972
ENSMUSG00000020153	ENSG00000115286	2.48838	0.150047
ENSMUSG00000020154	ENSG00000127329	0.121539	0.646709
ENSMUSG00000020160	ENSG00000143995	0.126252	0.145878
ENSMUSG00000020163	ENSG00000127540	1.45332	0.437426
ENSMUSG00000020166	ENSG00000111596	0.236034	0.438541
ENSMUSG00000020167	ENSG00000071564	0.179639	0.134146
ENSMUSG00000020170	ENSG00000166225	0.0912534	0.145514
ENSMUSG00000020171	ENSG00000127337	0.0981072	0.175788
ENSMUSG00000020173	ENSG00000106078	0.0394442	0.583255
ENSMUSG00000020175	ENSG00000100228	0.19809	0.342276
ENSMUSG00000020176	ENSG00000106070	0.129855	0.496023
ENSMUSG00000020182	ENSG00000132437	1.06975	0.709986
ENSMUSG00000020183	ENSG00000135678	0.749649	0.498915
ENSMUSG00000020186	ENSG00000175183	0.821039	0.517711
ENSMUSG00000020189	ENSG00000091039	0.00663814	0.672567
ENSMUSG00000020190	ENSG00000099875	0.0247508	0.120048
ENSMUSG00000020198	ENSG00000065000	0.429009	0.635627
ENSMUSG00000020205	ENSG00000139289	0.191476	0.216401
ENSMUSG00000020212	ENSG00000111554	0.0273906	0.130341
ENSMUSG00000020214	ENSG00000180481	0.177333	0.306957
ENSMUSG00000020219	ENSG00000099800	1.61664	0.600419
ENSMUSG00000020224	ENSG00000139233	0.468575	0.374866
ENSMUSG00000020227	ENSG00000090376	0.222277	-0.057579
ENSMUSG00000020228	ENSG00000127311	0.0783802	0.310384
ENSMUSG00000020231	ENSG00000160305	0.168148	0.314493
ENSMUSG00000020232	ENSG00000064961	0.0773491	0.112539
ENSMUSG00000020235	ENSG00000105325	0.113691	0.373415
ENSMUSG00000020238	ENSG00000125912	0.13506	0.475007
ENSMUSG00000020241	ENSG00000142173	0.571288	1.2668
ENSMUSG00000020248	ENSG00000120837	0.61028	0.209634
ENSMUSG00000020250	ENSG00000198431	1.81256	0.861302
ENSMUSG00000020255	ENSG00000151131	0.347472	0.30087
ENSMUSG00000020256	ENSG00000136010	1.24263	1.03916
ENSMUSG00000020257	ENSG00000164091	0.415762	0.175181
ENSMUSG00000020260	ENSG00000186866	0.0526613	0.652957
ENSMUSG00000020261	ENSG00000123643	0.0735281	0.297945
ENSMUSG00000020262	ENSG00000197381	0.0138922	0.437475
ENSMUSG00000020263	ENSG00000136044	1.2989	0.587796
ENSMUSG00000020264	ENSG00000186335	0.374116	0.514673
ENSMUSG00000020265	ENSG00000184900	0.138709	0.413927
ENSMUSG00000020267	ENSG00000169567	1.277	1.03117
ENSMUSG00000020268	ENSG00000186687	1.02582	0.536328
ENSMUSG00000020271	ENSG00000072803	0.44311	0.25562
ENSMUSG00000020272	ENSG00000072786	0.0951441	0.52214
ENSMUSG00000020273	ENSG00000115421	0.25699	0.65084
ENSMUSG00000020277	ENSG00000141959	2.49047	0.918116
ENSMUSG00000020280	ENSG00000162927	0.155043	0.520245
ENSMUSG00000020282	ENSG00000007384	0.194165	0.565129
ENSMUSG00000020283	ENSG00000162928	0.173736	0.22486
ENSMUSG00000020286	ENSG00000237651	0.195293	0.266237
ENSMUSG00000020287	ENSG00000103152	0.140124	0.417058
ENSMUSG00000020289	ENSG00000103148	0.212853	0.275268
ENSMUSG00000020290	ENSG00000082898	0.229811	0.952341
ENSMUSG00000020299	ENSG00000185056	0.436557	0.302621
ENSMUSG00000020300	ENSG00000113742	0.213057	0.334601
ENSMUSG00000020305	ENSG00000115239	0.200871	0.262968
ENSMUSG00000020307	ENSG00000099804	0.106563	0.340062
ENSMUSG00000020308	ENSG00000141933	0.0708261	0.24154
ENSMUSG00000020309	ENSG00000143942	0.798594	0.503857
ENSMUSG00000020311	ENSG00000068912	0.775874	0.306435
ENSMUSG00000020312	ENSG00000129946	0.119211	0.309957
ENSMUSG00000020315	ENSG00000115306	1.01629	0.999502
ENSMUSG00000020319	ENSG00000143951	0.0459994	0.195121
ENSMUSG00000020321	ENSG00000014641	1.52727	1.23513
ENSMUSG00000020325	ENSG00000070404	0.201759	0.335296
ENSMUSG00000020328	ENSG00000170584	0.681075	0.470148
ENSMUSG00000020329	ENSG00000099821	0.356091	0.495651
ENSMUSG00000020330	ENSG00000072571	0.393787	0.264616
ENSMUSG00000020331	ENSG00000099822	0.0679003	0.185474
ENSMUSG00000020333	ENSG00000164398	0.187198	0.947063
ENSMUSG00000020334	ENSG00000197208	0.156136	0.181926
ENSMUSG00000020340	ENSG00000055163	0.851555	0.570905
ENSMUSG00000020346	ENSG00000131446	0.109471	0.544314
ENSMUSG00000020349	ENSG00000113575	0.792834	0.668404
ENSMUSG00000020354	ENSG00000170624	0.220694	0.496715
ENSMUSG00000020357	ENSG00000037280	0.129015	0.121487
ENSMUSG00000020358	ENSG00000197451	0.39978	0.763716
ENSMUSG00000020359	ENSG00000175309	0.74705	0.631181
ENSMUSG00000020363	ENSG00000131459	0.16721	0.694803
ENSMUSG00000020366	ENSG00000050748	0.0964216	0.291508
ENSMUSG00000020372	ENSG00000204628	1.715	0.884182
ENSMUSG00000020376	ENSG00000113269	0.115529	0.213384
ENSMUSG00000020385	ENSG00000113240	0.0539701	0.159247
ENSMUSG00000020386	ENSG00000152700	0.855152	0.895224
ENSMUSG00000020387	ENSG00000043143	0.161303	0.198205
ENSMUSG00000020388	ENSG00000131435	0.667767	0.638563
ENSMUSG00000020390	ENSG00000119048	0.222189	0.323738
ENSMUSG00000020392	ENSG00000237190	0.760165	0.497462
ENSMUSG00000020395	ENSG00000113263	0.148368	0.157635
ENSMUSG00000020396	ENSG00000100285	0.102676	0.640077
ENSMUSG00000020397	ENSG00000155868	0.0446561	0.308431
ENSMUSG00000020399	ENSG00000135077	0.0512829	0.146263
ENSMUSG00000020400	ENSG00000145901	0.672712	0.390787
ENSMUSG00000020402	ENSG00000213585	2.15419	0.914363
ENSMUSG00000020405	ENSG00000170231	0.91221	0.375325
ENSMUSG00000020407	ENSG00000183696	0.42891	0.668341
ENSMUSG00000020409	ENSG00000164609	0.612669	0.621464
ENSMUSG00000020412	ENSG00000100325	0.152376	0.409972
ENSMUSG00000020413	ENSG00000136273	0.263088	0.311099
ENSMUSG00000020415	ENSG00000164611	0.151327	0.492183
ENSMUSG00000020419	ENSG00000176635	0.0768026	0.136472
ENSMUSG00000020422	ENSG00000136205	0.525782	0.315269
ENSMUSG00000020424	ENSG00000239282	0.542388	0.417296
ENSMUSG00000020427	ENSG00000146674	0.96333	0.223465
ENSMUSG00000020429	ENSG00000146678	0.537401	0.105709
ENSMUSG00000020430	ENSG00000100029	0.181867	0.460491
ENSMUSG00000020435	ENSG00000184792	0.299156	0.320694
ENSMUSG00000020436	ENSG00000113327	0.0825512	0.158014
ENSMUSG00000020437	ENSG00000136286	0.697396	0.634938
ENSMUSG00000020439	ENSG00000183963	0.456719	0.784626
ENSMUSG00000020440	ENSG00000004059	1.05794	0.673585
ENSMUSG00000020441	ENSG00000143793	0.874698	0.665801
ENSMUSG00000020448	ENSG00000138942	0.145593	0.194483
ENSMUSG00000020451	ENSG00000182541	0.107637	0.267327
ENSMUSG00000020454	ENSG00000184708	0.58656	0.437851
ENSMUSG00000020455	ENSG00000154370	0.0621317	0.208564
ENSMUSG00000020456	ENSG00000105953	1.13584	0.848864
ENSMUSG00000020457	ENSG00000185721	0.81764	0.496997
ENSMUSG00000020458	ENSG00000115310	0.446245	0.687729
ENSMUSG00000020459	ENSG00000085760	0.659298	0.372392
ENSMUSG00000020460	ENSG00000143947	2.80569	0.663021
ENSMUSG00000020462	ENSG00000163001	0.0968065	0.235641
ENSMUSG00000020463	ENSG00000275052	0.191924	0.207616
ENSMUSG00000020464	ENSG00000138035	1.04627	0.608307
ENSMUSG00000020467	ENSG00000115380	0.183775	0.723527
ENSMUSG00000020469	ENSG00000106631	0.810238	0.705347
ENSMUSG00000020471	ENSG00000106628	0.127541	0.562213
ENSMUSG00000020473	ENSG00000106624	0.183643	0.501867
ENSMUSG00000020474	ENSG00000122678	0.0678791	0.197702
ENSMUSG00000020475	ENSG00000164708	1.56402	0.8542
ENSMUSG00000020476	ENSG00000136279	1.97026	0.543526
ENSMUSG00000020477	ENSG00000062582	1.07983	0.150439
ENSMUSG00000020482	ENSG00000159873	0.204327	0.284064
ENSMUSG00000020483	ENSG00000264364	1.34099	0.728772
ENSMUSG00000020485	ENSG00000213246	0.141208	0.41543
ENSMUSG00000020495	ENSG00000167447	0.112776	0.359196
ENSMUSG00000020514	ENSG00000082515	1.06307	0.143735
ENSMUSG00000020515	ENSG00000155508	0.287644	0.239867
ENSMUSG00000020516	ENSG00000108443	0.239813	0.641139
ENSMUSG00000020519	ENSG00000164576	0.071725	0.334085
ENSMUSG00000020520	ENSG00000164574	0.071643	0.336849
ENSMUSG00000020521	ENSG00000189050	0.10559	0.165707
ENSMUSG00000020523	ENSG00000055147	0.254302	0.33708
ENSMUSG00000020524	ENSG00000155511	0.165224	0.338815
ENSMUSG00000020525	ENSG00000170836	0.0737464	0.297942
ENSMUSG00000020528	ENSG00000141127	1.21498	1.02522
ENSMUSG00000020537	ENSG00000108591	0.635807	0.406128
ENSMUSG00000020538	ENSG00000072310	0.112807	0.201066
ENSMUSG00000020541	ENSG00000141198	0.946721	0.569199
ENSMUSG00000020544	ENSG00000166260	0.629264	0.50646
ENSMUSG00000020546	ENSG00000166263	0.368651	0.292374
ENSMUSG00000020547	ENSG00000136261	0.536425	0.644166
ENSMUSG00000020549	ENSG00000006744	0.145336	0.316301
ENSMUSG00000020561	ENSG00000105849	0.195418	0.283073
ENSMUSG00000020566	ENSG00000143882	0.372533	0.778953
ENSMUSG00000020570	ENSG00000008282	0.0934725	0.443905
ENSMUSG00000020572	ENSG00000105835	1.44798	0.645139
ENSMUSG00000020573	ENSG00000105851	0.0775602	0.116231
ENSMUSG00000020581	ENSG00000106541	0.972761	0.249423
ENSMUSG00000020589	ENSG00000197872	0.368742	0.312212
ENSMUSG00000020592	ENSG00000115884	1.22381	0.20805
ENSMUSG00000020594	ENSG00000055917	0.16935	0.337715
ENSMUSG00000020598	ENSG00000091129	0.187577	0.407057
ENSMUSG00000020605	ENSG00000118960	0.455045	0.542585
ENSMUSG00000020608	ENSG00000163029	0.0607463	0.342025
ENSMUSG00000020609	ENSG00000084674	2.07397	0.281563
ENSMUSG00000020611	ENSG00000120063	0.484269	0.863518
ENSMUSG00000020612	ENSG00000108946	0.156334	0.813236
ENSMUSG00000020614	ENSG00000108950	0.136168	0.240662
ENSMUSG00000020620	ENSG00000141338	0.0965971	0.278276
ENSMUSG00000020621	ENSG00000240857	0.184404	0.728602
ENSMUSG00000020623	ENSG00000108984	0.70098	0.344886
ENSMUSG00000020634	ENSG00000173960	0.584117	0.400792
ENSMUSG00000020638	ENSG00000134326	0.18768	0.537436
ENSMUSG00000020639	ENSG00000176732	0.549623	0.727845
ENSMUSG00000020647	ENSG00000084676	0.121157	0.190732
ENSMUSG00000020649	ENSG00000171848	0.497313	0.688253
ENSMUSG00000020654	ENSG00000138031	-0.0948875	0.314194
ENSMUSG00000020656	ENSG00000134317	0.0587599	0.106567
ENSMUSG00000020658	ENSG00000084710	0.0942517	0.329034
ENSMUSG00000020659	ENSG00000105879	0.0197806	0.197899
ENSMUSG00000020660	ENSG00000115138	0.522795	0.254657
ENSMUSG00000020661	ENSG00000119772	0.0397547	0.229211
ENSMUSG00000020664	ENSG00000091140	1.73666	0.84021
ENSMUSG00000020668	ENSG00000084731	0.587673	0.442117
ENSMUSG00000020669	ENSG00000035115	0.0469965	0.286524
ENSMUSG00000020671	ENSG00000084733	0.907905	0.97138
ENSMUSG00000020674	ENSG00000130508	0.611456	0.751651
ENSMUSG00000020681	ENSG00000159640	0.741574	0.643205
ENSMUSG00000020686	ENSG00000270765	0.0699731	0.254847
ENSMUSG00000020687	ENSG00000004897	0.112778	0.334128
ENSMUSG00000020689	ENSG00000259207	0.475767	0.453978
ENSMUSG00000020691	ENSG00000087995	0.0892541	0.357284
ENSMUSG00000020692	ENSG00000073536	0.593932	0.420142
ENSMUSG00000020694	ENSG00000146872	0.162977	0.289835
ENSMUSG00000020695	ENSG00000011028	0.221708	0.564183
ENSMUSG00000020696	ENSG00000092871	0.115852	0.222299
ENSMUSG00000020698	ENSG00000132141	0.513461	0.522581
ENSMUSG00000020700	ENSG00000198909	0.191075	0.0491369
ENSMUSG00000020701	ENSG00000181291	0.198564	0.218604
ENSMUSG00000020705	ENSG00000198231	0.114087	0.58534
ENSMUSG00000020706	ENSG00000108592	0.117411	0.231298
ENSMUSG00000020707	ENSG00000181481	0.1511	0.300706
ENSMUSG00000020708	ENSG00000087191	3.04952	0.305227
ENSMUSG00000020709	ENSG00000184060	0.102072	0.26275
ENSMUSG00000020713	ENSG00000259384	0.118463	0.153584
ENSMUSG00000020715	ENSG00000178607	0.163719	0.427778
ENSMUSG00000020716	ENSG00000196712	0.144949	0.294755
ENSMUSG00000020718	ENSG00000256525	0.318009	0.520952
ENSMUSG00000020720	ENSG00000197170	3.27283	0.28825
ENSMUSG00000020721	ENSG00000198265	0.2071	0.249894
ENSMUSG00000020723	ENSG00000075461	0.242354	0.573751
ENSMUSG00000020728	ENSG00000154240	0.154368	0.227074
ENSMUSG00000020733	ENSG00000109062	0.15855	0.975783
ENSMUSG00000020736	ENSG00000125458	1.03177	0.993276
ENSMUSG00000020737	ENSG00000189159	0.549262	0.62926
ENSMUSG00000020738	ENSG00000188612	0.345392	0.814966
ENSMUSG00000020739	ENSG00000125450	0.541007	0.618629
ENSMUSG00000020740	ENSG00000125447	0.466374	0.322981
ENSMUSG00000020743	ENSG00000125457	0.433303	0.290942
ENSMUSG00000020744	ENSG00000125454	0.728965	0.485497
ENSMUSG00000020745	ENSG00000007168	1.4201	0.743127
ENSMUSG00000020747	ENSG00000177728	0.138839	0.244735
ENSMUSG00000020752	ENSG00000108469	0.00466922	0.424049
ENSMUSG00000020755	ENSG00000161526	0.0519122	0.261502
ENSMUSG00000020758	ENSG00000132470	0.260468	0.425354
ENSMUSG00000020766	ENSG00000108479	1.57767	0.779477
ENSMUSG00000020770	ENSG00000132478	0.200066	0.414364
ENSMUSG00000020773	ENSG00000132481	0.150607	0.349533
ENSMUSG00000020774	ENSG00000108381	0.732207	0.646405
ENSMUSG00000020775	ENSG00000204316	0.793343	0.122543
ENSMUSG00000020776	ENSG00000188878	0.119236	0.220738
ENSMUSG00000020777	ENSG00000161533	0.852837	0.867694
ENSMUSG00000020778	ENSG00000257949	0.409229	0.237398
ENSMUSG00000020780	ENSG00000167881	1.5327	0.524068
ENSMUSG00000020781	ENSG00000182173	0.125559	0.438892
ENSMUSG00000020782	ENSG00000073350	0.0766754	0.523383
ENSMUSG00000020783	ENSG00000074356	0.0854518	0.471153
ENSMUSG00000020785	ENSG00000004660	0.0973113	0.355245
ENSMUSG00000020787	ENSG00000108405	0.165129	0.532475
ENSMUSG00000020788	ENSG00000074370	0.117169	0.796282
ENSMUSG00000020790	ENSG00000185722	0.621558	0.475937
ENSMUSG00000020792	ENSG00000182473	0.251282	0.458395
ENSMUSG00000020794	ENSG00000132388	1.1478	0.801712
ENSMUSG00000020799	ENSG00000167858	0.125952	0.262521
ENSMUSG00000020801	ENSG00000108590	0.024989	0.165221
ENSMUSG00000020802	ENSG00000175931	0.0528473	0.346655
ENSMUSG00000020803	ENSG00000129235	1.80995	0.709871
ENSMUSG00000020805	ENSG00000141485	0.107682	0.269344
ENSMUSG00000020806	ENSG00000129667	0.156935	0.547727
ENSMUSG00000020810	ENSG00000161544	0.975267	0.554562
ENSMUSG00000020814	ENSG00000182534	0.150091	0.304895
ENSMUSG00000020817	ENSG00000029725	0.649592	0.657209
ENSMUSG00000020821	ENSG00000129250	0.239676	0.494751
ENSMUSG00000020823	ENSG00000129657	0.187953	0.203205
ENSMUSG00000020826	ENSG00000007171	0.132569	0.969626
ENSMUSG00000020827	ENSG00000141503	-0.0212437	0.206311
ENSMUSG00000020828	ENSG00000129219	0.116468	0.440211
ENSMUSG00000020829	ENSG00000076351	0.209538	0.438926
ENSMUSG00000020831	ENSG00000258315	0.0721104	0.287863
ENSMUSG00000020832	ENSG00000132591	0.574838	0.394891
ENSMUSG00000020834	ENSG00000167536	0.200498	0.4634
ENSMUSG00000020838	ENSG00000108576	0.0226386	0.208675
ENSMUSG00000020840	ENSG00000108578	1.71333	0.918438
ENSMUSG00000020841	ENSG00000108582	0.226606	0.321768
ENSMUSG00000020859	ENSG00000008294	0.621086	0.600058
ENSMUSG00000020863	ENSG00000108848	0.323077	0.603688
ENSMUSG00000020864	ENSG00000154945	0.741823	0.431451
ENSMUSG00000020867	ENSG00000006282	0.190615	0.212821
ENSMUSG00000020868	ENSG00000015532	0.125358	0.0616098
ENSMUSG00000020869	ENSG00000108829	0.290411	1.03996
ENSMUSG00000020873	ENSG00000121073	0.0849627	0.223151
ENSMUSG00000020876	ENSG00000002919	0.229249	0.494107
ENSMUSG00000020877	ENSG00000141295	0.731157	0.639195
ENSMUSG00000020878	ENSG00000141294	0.248937	0.291016
ENSMUSG00000020882	ENSG00000067191	0.0826655	0.3853
ENSMUSG00000020883	ENSG00000108306	0.294997	0.218904
ENSMUSG00000020884	ENSG00000141505	0.190617	0.42941
ENSMUSG00000020886	ENSG00000132535	0.102228	0.386495
ENSMUSG00000020888	ENSG00000004975	0.0508427	0.165453
ENSMUSG00000020891	ENSG00000179593	0.267955	0.745839
ENSMUSG00000020892	ENSG00000179148	0.242587	0.500976
ENSMUSG00000020893	ENSG00000179094	0.0519853	0.132046
ENSMUSG00000020897	ENSG00000178999	0.121305	0.304512
ENSMUSG00000020899	ENSG00000178921	1.22224	0.818598
ENSMUSG00000020900	ENSG00000133026	0.688308	0.950378
ENSMUSG00000020901	ENSG00000141506	0.0283443	0.361011
ENSMUSG00000020902	ENSG00000065320	0.261803	0.0741444
ENSMUSG00000020903	ENSG00000170310	0.271294	0.478485
ENSMUSG00000020904	ENSG00000166596	0.135186	0.240863
ENSMUSG00000020905	ENSG00000154914	0.174051	0.395938
ENSMUSG00000020908	ENSG00000109063	0.288944	0.668799
ENSMUSG00000020910	ENSG00000170222	0.534157	0.576632
ENSMUSG00000020911	ENSG00000171345	0.860792	0.781343
ENSMUSG00000020914	ENSG00000131747	0.46155	0.568976
ENSMUSG00000020917	ENSG00000131473	1.78849	0.812007
ENSMUSG00000020918	ENSG00000108773	-0.0104122	-0.0398837
ENSMUSG00000020919	ENSG00000173757	0.464764	0.486031
ENSMUSG00000020921	ENSG00000091947	0.166661	0.307949
ENSMUSG00000020922	ENSG00000161654	0.700809	0.53039
ENSMUSG00000020925	ENSG00000180329	0.219927	0.376073
ENSMUSG00000020929	ENSG00000108883	0.834463	0.739183
ENSMUSG00000020932	ENSG00000131095	1.07688	0.671484
ENSMUSG00000020935	ENSG00000172992	0.176225	0.313217
ENSMUSG00000020936	ENSG00000136448	0.338294	0.357801
ENSMUSG00000020937	ENSG00000161714	0.129088	0.549797
ENSMUSG00000020946	ENSG00000108433	1.0424	0.804106
ENSMUSG00000020949	ENSG00000100442	0.453	0.801026
ENSMUSG00000020952	ENSG00000092108	0.820599	0.818242
ENSMUSG00000020953	ENSG00000100473	0.156075	0.581202
ENSMUSG00000020954	ENSG00000196792	0.0476478	0.679619
ENSMUSG00000020955	ENSG00000100478	0.204604	0.413105
ENSMUSG00000020956	ENSG00000129480	0.147278	0.479602
ENSMUSG00000020961	ENSG00000140022	0.0916311	0.285196
ENSMUSG00000020962	ENSG00000165417	0.112906	0.380637
ENSMUSG00000020963	ENSG00000165409	0.0262252	0.385286
ENSMUSG00000020964	ENSG00000071537	0.283411	0.509898
ENSMUSG00000020973	ENSG00000165506	0.177519	0.24257
ENSMUSG00000020974	ENSG00000100479	0.108449	0.415449
ENSMUSG00000020978	ENSG00000165516	0.115193	0.296285
ENSMUSG00000020982	ENSG00000165525	0.376269	0.366518
ENSMUSG00000020986	ENSG00000100934	0.634932	0.93046
ENSMUSG00000020988	ENSG00000087299	0.659425	0.640027
ENSMUSG00000020990	ENSG00000100490	0.37269	0.349642
ENSMUSG00000020993	ENSG00000182400	0.753023	0.529458
ENSMUSG00000021003	ENSG00000054983	0.321758	0.291457
ENSMUSG00000021007	ENSG00000042317	0.0517245	0.105059
ENSMUSG00000021012	ENSG00000100722	0.163457	0.605274
ENSMUSG00000021013	ENSG00000165533	0.0815056	0.274078
ENSMUSG00000021018	ENSG00000163882	0.334276	0.548345
ENSMUSG00000021022	ENSG00000092020	0.0352264	0.1224
ENSMUSG00000021023	ENSG00000100890	0.142142	0.270579
ENSMUSG00000021024	ENSG00000100902	3.3594	0.338661
ENSMUSG00000021025	ENSG00000100906	1.10103	0.119828
ENSMUSG00000021027	ENSG00000174373	0.0534257	0.352992
ENSMUSG00000021028	ENSG00000151332	0.58955	0.211994
ENSMUSG00000021032	ENSG00000165553	0.782756	0.34232
ENSMUSG00000021033	ENSG00000100577	1.60303	0.916613
ENSMUSG00000021036	ENSG00000100596	0.060954	0.474378
ENSMUSG00000021037	ENSG00000100591	1.14969	0.979708
ENSMUSG00000021038	ENSG00000151445	0.247882	0.407064
ENSMUSG00000021040	ENSG00000119705	0.156436	0.677251
ENSMUSG00000021044	ENSG00000063761	0.145311	0.204723
ENSMUSG00000021047	ENSG00000139910	0.103403	0.425008
ENSMUSG00000021048	ENSG00000100714	1.12799	1.16242
ENSMUSG00000021051	ENSG00000154001	0.634369	0.716416
ENSMUSG00000021057	ENSG00000179841	0.104798	0.711718
ENSMUSG00000021065	ENSG00000033170	0.159689	0.722488
ENSMUSG00000021066	ENSG00000198513	0.107802	0.700754
ENSMUSG00000021067	ENSG00000151748	0.147552	0.103894
ENSMUSG00000021068	ENSG00000100503	0.133825	0.262394
ENSMUSG00000021069	ENSG00000100504	1.43478	1.03137
ENSMUSG00000021071	ENSG00000100505	0.257059	0.19773
ENSMUSG00000021072	ENSG00000139921	0.44987	0.630417
ENSMUSG00000021076	ENSG00000131966	1.61793	0.432149
ENSMUSG00000021079	ENSG00000100575	1.79383	0.646929
ENSMUSG00000021087	ENSG00000139970	0.081336	0.38574
ENSMUSG00000021094	ENSG00000100612	0.206487	0.45148
ENSMUSG00000021096	ENSG00000100614	0.660072	0.592072
ENSMUSG00000021097	ENSG00000165959	0.103646	0.602743
ENSMUSG00000021098	ENSG00000179008	0.0562665	0.148064
ENSMUSG00000021102	ENSG00000182512	1.11544	0.626542
ENSMUSG00000021103	ENSG00000020426	0.438947	0.490082
ENSMUSG00000021108	ENSG00000027075	0.220602	0.525315
ENSMUSG00000021111	ENSG00000090060	0.0765927	0.632491
ENSMUSG00000021112	ENSG00000072415	0.163508	0.501777
ENSMUSG00000021113	ENSG00000023608	0.104365	0.173732
ENSMUSG00000021114	ENSG00000100554	0.357101	0.819747
ENSMUSG00000021115	ENSG00000100749	0.129317	0.419882
ENSMUSG00000021116	ENSG00000134001	1.68562	0.433518
ENSMUSG00000021118	ENSG00000100558	0.0996571	0.313817
ENSMUSG00000021123	ENSG00000139988	0.215373	0.853816
ENSMUSG00000021125	ENSG00000081181	0.68964	0.276286
ENSMUSG00000021127	ENSG00000185650	0.159001	0.204307
ENSMUSG00000021131	ENSG00000100632	0.987138	0.837324
ENSMUSG00000021134	ENSG00000100650	0.255079	0.639231
ENSMUSG00000021135	ENSG00000100652	0.0796113	0.177663
ENSMUSG00000021143	ENSG00000179364	0.332475	0.527801
ENSMUSG00000021144	ENSG00000182979	0.0495432	0.521663
ENSMUSG00000021147	ENSG00000047056	0.28003	0.199195
ENSMUSG00000021149	ENSG00000107937	0.0811341	0.670171
ENSMUSG00000021156	ENSG00000015171	0.101645	0.113822
ENSMUSG00000021171	ENSG00000117868	0.221637	0.662717
ENSMUSG00000021175	ENSG00000164649	0.126328	0.367955
ENSMUSG00000021178	ENSG00000100764	2.40494	0.453632
ENSMUSG00000021179	ENSG00000119720	0.11324	0.409792
ENSMUSG00000021180	ENSG00000100784	0.168166	0.25055
ENSMUSG00000021182	ENSG00000015133	0.136847	0.219432
ENSMUSG00000021185	ENSG00000133943	0.655211	0.688427
ENSMUSG00000021186	ENSG00000140092	0.802042	0.743418
ENSMUSG00000021189	ENSG00000066427	0.326963	0.279896
ENSMUSG00000021190	ENSG00000100600	0.754917	0.631196
ENSMUSG00000021192	ENSG00000066455	0.0839284	0.395469
ENSMUSG00000021193	ENSG00000107959	0.798887	0.548983
ENSMUSG00000021196	ENSG00000067057	1.62662	0.859088
ENSMUSG00000021207	ENSG00000151632	1.20961	1.0189
ENSMUSG00000021210	ENSG00000198610	1.89949	1.06717
ENSMUSG00000021214	ENSG00000196139	1.37127	1.21175
ENSMUSG00000021216	ENSG00000178462	0.70967	0.630583
ENSMUSG00000021218	ENSG00000057608	1.42091	0.705488
ENSMUSG00000021219	ENSG00000182732	0.137857	0.426687
ENSMUSG00000021221	ENSG00000205683	0.0496784	0.162027
ENSMUSG00000021223	ENSG00000100767	0.212228	0.20011
ENSMUSG00000021224	ENSG00000133961	0.191897	0.809088
ENSMUSG00000021226	ENSG00000119673	0.861692	0.96426
ENSMUSG00000021234	ENSG00000156050	0.166469	0.444113
ENSMUSG00000021235	ENSG00000119723	0.381053	0.492057
ENSMUSG00000021236	ENSG00000187097	0.0694238	0.622362
ENSMUSG00000021238	ENSG00000119711	0.76928	1.18031
ENSMUSG00000021240	ENSG00000119688	0.273955	0.454175
ENSMUSG00000021241	ENSG00000165898	0.939597	0.390425
ENSMUSG00000021242	ENSG00000119655	2.40501	0.410875
ENSMUSG00000021244	ENSG00000119596	0.0487826	0.484217
ENSMUSG00000021248	ENSG00000170348	0.563784	0.98412
ENSMUSG00000021250	ENSG00000170345	0.0635947	0.0810523
ENSMUSG00000021252	ENSG00000133935	0.139036	0.676702
ENSMUSG00000021254	ENSG00000089916	0.245948	0.326938
ENSMUSG00000021255	ENSG00000119715	0.0870465	0.193482
ENSMUSG00000021256	ENSG00000071246	0.216499	0.674737
ENSMUSG00000021257	ENSG00000013523	0.212533	0.355201
ENSMUSG00000021259	ENSG00000036530	0.14685	0.664967
ENSMUSG00000021262	ENSG00000196405	0.366559	0.75855
ENSMUSG00000021263	ENSG00000168350	0.126676	0.314218
ENSMUSG00000021264	ENSG00000100811	0.282804	0.189282
ENSMUSG00000021265	ENSG00000197119	0.302402	0.422837
ENSMUSG00000021266	ENSG00000140105	1.24586	0.774967
ENSMUSG00000021270	ENSG00000080824	1.70967	0.948859
ENSMUSG00000021276	ENSG00000100865	0.102306	0.363368
ENSMUSG00000021277	ENSG00000131323	0.113752	0.146654
ENSMUSG00000021278	ENSG00000166126	0.594077	0.357008
ENSMUSG00000021279	ENSG00000198752	0.10377	0.371408
ENSMUSG00000021281	ENSG00000185215	0.311061	0.383053
ENSMUSG00000021282	ENSG00000100664	1.00093	0.541904
ENSMUSG00000021285	ENSG00000088808	0.385155	0.144676
ENSMUSG00000021286	ENSG00000100711	0.394917	0.350372
ENSMUSG00000021301	ENSG00000002746	0.097374	0.262689
ENSMUSG00000021302	ENSG00000152904	1.18419	0.757792
ENSMUSG00000021311	ENSG00000116984	0.421406	0.723622
ENSMUSG00000021313	ENSG00000198626	0.0928821	0.835577
ENSMUSG00000021314	ENSG00000078053	0.114214	0.309948
ENSMUSG00000021319	ENSG00000106483	0.0674561	0.101357
ENSMUSG00000021322	ENSG00000136250	0.367824	0.560253
ENSMUSG00000021335	ENSG00000124568	0.0990822	0.159816
ENSMUSG00000021337	ENSG00000079689	0.125818	0.305518
ENSMUSG00000021338	ENSG00000079691	0.981439	0.680816
ENSMUSG00000021339	ENSG00000124532	0.477769	0.329799
ENSMUSG00000021342	ENSG00000172179	0.674503	0.255646
ENSMUSG00000021356	ENSG00000137265	0.15564	0.122576
ENSMUSG00000021357	ENSG00000112685	0.176961	0.584404
ENSMUSG00000021363	ENSG00000111837	0.086696	0.175311
ENSMUSG00000021364	ENSG00000197977	0.0694516	0.379803
ENSMUSG00000021365	ENSG00000111859	0.0287585	0.262477
ENSMUSG00000021368	ENSG00000145979	-0.00831854	0.196449
ENSMUSG00000021371	ENSG00000050393	0.448416	0.307492
ENSMUSG00000021373	ENSG00000112186	0.115575	0.635637
ENSMUSG00000021377	ENSG00000124795	0.527715	0.548666
ENSMUSG00000021379	ENSG00000172201	0.114091	0.167605
ENSMUSG00000021388	ENSG00000106819	0.47959	0.513981
ENSMUSG00000021390	ENSG00000106809	1.8492	0.787756
ENSMUSG00000021391	ENSG00000188312	0.342102	0.340655
ENSMUSG00000021392	ENSG00000198000	0.154001	0.382943
ENSMUSG00000021395	ENSG00000106723	0.0529485	0.293876
ENSMUSG00000021400	ENSG00000124535	0.0805751	0.348501
ENSMUSG00000021408	ENSG00000137275	0.717006	0.359546
ENSMUSG00000021411	ENSG00000168994	0.305877	0.268505
ENSMUSG00000021413	ENSG00000112739	0.14571	0.414679
ENSMUSG00000021417	ENSG00000198721	1.12456	1.02646
ENSMUSG00000021418	ENSG00000124787	0.21999	0.439544
ENSMUSG00000021420	ENSG00000145982	0.803567	0.660345
ENSMUSG00000021427	ENSG00000124783	0.314521	0.595208
ENSMUSG00000021428	ENSG00000124784	0.100694	0.268972
ENSMUSG00000021431	ENSG00000168566	0.132913	0.284835
ENSMUSG00000021432	ENSG00000124786	0.119787	0.291543
ENSMUSG00000021448	ENSG00000148082	0.0735939	0.210768
ENSMUSG00000021451	ENSG00000187764	-0.0351869	0.0646194
ENSMUSG00000021456	ENSG00000130957	1.4943	0.954187
ENSMUSG00000021457	ENSG00000165025	0.312347	0.502829
ENSMUSG00000021464	ENSG00000169071	-0.0255146	0.138118
ENSMUSG00000021468	ENSG00000090054	0.0514516	0.552848
ENSMUSG00000021469	ENSG00000120149	-0.0296935	-0.180518
ENSMUSG00000021474	ENSG00000164466	1.24186	0.649621
ENSMUSG00000021477	ENSG00000136943	0.597698	0.225145
ENSMUSG00000021481	ENSG00000113761	0.353697	0.354055
ENSMUSG00000021484	ENSG00000169223	0.236647	0.950847
ENSMUSG00000021492	ENSG00000131187	1.97252	0.0395461
ENSMUSG00000021493	ENSG00000196923	1.78635	0.494519
ENSMUSG00000021494	ENSG00000183258	0.202757	0.418077
ENSMUSG00000021495	ENSG00000146067	0.135061	0.350337
ENSMUSG00000021496	ENSG00000132570	0.842101	0.537598
ENSMUSG00000021497	ENSG00000113621	0.111449	0.230555
ENSMUSG00000021500	ENSG00000145833	0.154648	0.464111
ENSMUSG00000021501	ENSG00000164615	0.555465	0.340488
ENSMUSG00000021504	ENSG00000027847	0.111934	0.158418
ENSMUSG00000021509	ENSG00000145832	0.312152	0.313089
ENSMUSG00000021518	ENSG00000156471	0.103105	0.529034
ENSMUSG00000021519	ENSG00000156469	0.626875	0.313967
ENSMUSG00000021532	ENSG00000124279	0.28785	0.421603
ENSMUSG00000021537	ENSG00000153140	0.0513655	0.361785
ENSMUSG00000021540	ENSG00000113658	0.18252	0.146383
ENSMUSG00000021546	ENSG00000165119	2.32032	0.71657
ENSMUSG00000021548	ENSG00000134480	0.136912	0.410611
ENSMUSG00000021552	ENSG00000165113	0.0746598	0.296638
ENSMUSG00000021553	ENSG00000197506	-0.00632799	0.244926
ENSMUSG00000021555	ENSG00000135040	0.379922	0.363773
ENSMUSG00000021556	ENSG00000135052	0.106133	0.36656
ENSMUSG00000021557	ENSG00000135049	0.304542	0.468168
ENSMUSG00000021559	ENSG00000196730	0.0393145	0.242075
ENSMUSG00000021565	ENSG00000174358	0.0613518	0.17708
ENSMUSG00000021569	ENSG00000071539	0.199403	0.395601
ENSMUSG00000021573	ENSG00000171368	0.247917	0.282893
ENSMUSG00000021576	ENSG00000249915	0.325672	1.25933
ENSMUSG00000021577	ENSG00000073578	2.43335	0.562295
ENSMUSG00000021578	ENSG00000164366	0.283517	0.230878
ENSMUSG00000021583	ENSG00000164307	0.906486	0.639299
ENSMUSG00000021585	ENSG00000153113	0.801651	0.630179
ENSMUSG00000021587	ENSG00000175426	0.376668	0.180183
ENSMUSG00000021589	ENSG00000164292	0.425895	0.303842
ENSMUSG00000021591	ENSG00000173221	1.93088	0.885263
ENSMUSG00000021595	ENSG00000037474	0.199416	0.457051
ENSMUSG00000021596	ENSG00000175471	0.127209	0.675012
ENSMUSG00000021598	ENSG00000133398	0.0420125	0.203334
ENSMUSG00000021606	ENSG00000145494	2.78923	0.264715
ENSMUSG00000021613	ENSG00000145681	0.213997	0.440133
ENSMUSG00000021620	ENSG00000172497	0.506244	0.822917
ENSMUSG00000021622	ENSG00000131730	1.1566	0.763819
ENSMUSG00000021624	ENSG00000134061	0.160848	0.313644
ENSMUSG00000021629	ENSG00000145740	0.111486	0.378204
ENSMUSG00000021660	ENSG00000145741	0.318952	0.583956
ENSMUSG00000021665	ENSG00000049860	1.63931	0.415052
ENSMUSG00000021666	ENSG00000164347	0.7076	0.288357
ENSMUSG00000021668	ENSG00000122008	0.0931166	0.282273
ENSMUSG00000021669	ENSG00000113163	0.229187	0.601515
ENSMUSG00000021670	ENSG00000113161	0.942546	0.347972
ENSMUSG00000021671	ENSG00000152359	0.150382	0.357151
ENSMUSG00000021676	ENSG00000145703	0.234827	0.84247
ENSMUSG00000021680	ENSG00000145708	0.491166	0.185077
ENSMUSG00000021686	ENSG00000132842	0.374721	0.554967
ENSMUSG00000021687	ENSG00000085365	0.142252	0.6322
ENSMUSG00000021692	ENSG00000086189	0.0783499	0.263058
ENSMUSG00000021693	ENSG00000068796	0.241922	0.500136
ENSMUSG00000021694	ENSG00000049167	0.140562	0.606885
ENSMUSG00000021697	ENSG00000035499	0.0823027	0.275018
ENSMUSG00000021699	ENSG00000113448	0.13617	0.811253
ENSMUSG00000021700	ENSG00000152932	0.130563	0.611109
ENSMUSG00000021702	ENSG00000113296	0.581468	0.582961
ENSMUSG00000021706	ENSG00000039319	0.085185	0.260699
ENSMUSG00000021707	ENSG00000228716	0.44903	0.877609
[truncated: 7,704 more rows]
