# Supplementary material for: Using Deep Learning to Extrapolate Protein Expression Measurements
Source: Proteomics. 2020 Oct 16;20(21-22):2000009. doi: 10.1002/pmic.202000009 (PMC7757209; doi:10.1002/pmic.202000009)
Supplement: Supplementary file 8 — Supporting Information [file PMIC-20-2000009-s007.xlsx]

## Sheet: Sheet1
Annotational_Term	total_genes_in_term	predicted_genes_in_term	coverage_of_term	predicted_values_for_term	Mean_Pearson_Correlation	Mean_Absolute_Error(MAE)	RMSE	MAPE
[goSlim] cell	19035	11491	60.3677	264562	0.40176	0.706727	0.976269	695.577
[goSlim] intracellular	15976	10535	65.9427	247937	0.407985	0.718383	0.985526	681.327
[goSlim] organelle	14978	9877	65.9434	232662	0.410263	0.728208	0.996273	686.232
[goSlim] cytoplasm	12693	8936	70.401	214698	0.417568	0.739455	1.00765	654.79
[go] protein binding	12060	8300	68.8226	197096	0.401114	0.718229	0.985781	677.6
[human_keywords] Polymorphism	13576	8006	58.9717	182559	0.403393	0.669184	0.93593	781.123
[human_keywords] Alternative splicing	11459	7772	67.8244	179985	0.398699	0.657341	0.903827	737.979
[human_keywords] Phosphoprotein	8920	6917	77.5448	169809	0.412188	0.692923	0.947294	647.895
[go] membrane	9912	5428	54.7619	122797	0.39961	0.686793	0.949508	640.505
[go] cytoplasm	7080	5263	74.3362	127993	0.430179	0.726613	0.990828	643.266
[goSlim] nucleus	8077	5246	64.9499	123232	0.402633	0.707007	0.959919	655.553
[human_keywords] Membrane	9042	4709	52.0792	103263	0.38513	0.669324	0.929194	693.881
[go] nucleus	7181	4621	64.3504	107561	0.40259	0.702029	0.955983	668.681
[goSlim] ion binding	6842	4553	66.5449	107618	0.404896	0.704296	0.986806	742.732
[goSlim] cellular nitrogen compound metabolic process	7033	4474	63.6144	105581	0.409557	0.703625	0.954831	607.7
[goSlim] biosynthetic process	6824	4335	63.5258	101343	0.40946	0.706284	0.965971	664.279
[goSlim] protein-containing complex	6343	4219	66.5143	103147	0.401137	0.735843	1.00626	576.16
[human_keywords] Cytoplasm	5539	4203	75.8801	103459	0.430507	0.722915	0.983381	642.299
[goSlim] anatomical structure development	6378	4197	65.8043	94448	0.402859	0.713539	1.00242	730.518
[goSlim] cytosol	5469	4194	76.6868	107110	0.432112	0.751942	1.016	544.534
[go] cytosol	5414	4157	76.7824	106168	0.432505	0.750998	1.01435	544.825
[goSlim] signal transduction	7074	3958	55.9514	90718	0.378808	0.710338	0.996459	702.174
[goSlim] transport	5848	3935	67.288	94361	0.408742	0.780177	1.06863	595.307
[human_keywords] Nucleus	5842	3709	63.4885	85559	0.391767	0.675017	0.920145	700.471
[goSlim] plasma membrane	6557	3473	52.9663	76355	0.385766	0.69127	0.979692	725.422
[human_keywords] Repeat	5440	3303	60.7169	75760	0.387309	0.641061	0.913222	878.88
[go] integral component of membrane	6707	3127	46.6229	63795	0.376245	0.629349	0.886954	771.488
[go] plasma membrane	5930	3110	52.4452	68412	0.380586	0.680312	0.961285	718.659
[goSlim] cellular protein modification process	4508	3080	68.323	72597	0.374456	0.693048	0.964091	742.497
[human_keywords] Transmembrane	6600	3079	46.6515	62630	0.374948	0.630701	0.889564	775.916
[human_keywords] Transmembrane helix	6585	3068	46.5907	62335	0.374564	0.629654	0.888675	778.391
[goSlim] extracellular region	5148	3055	59.3434	73126	0.442074	0.87026	1.18145	665.948
[human_keywords] Acetylation	3709	3043	82.0437	81700	0.478384	0.82913	1.093	361.994
[goSlim] cell differentiation	4554	2923	64.1853	65059	0.405027	0.708263	0.997613	735.601
[goSlim] response to stress	4769	2907	60.9562	69603	0.402069	0.787721	1.07784	675.398
[goSlim] nucleoplasm	3892	2805	72.0709	68246	0.397638	0.686547	0.92544	626.092
[human_keywords] Coiled coil	3758	2658	70.7291	65419	0.391982	0.639526	0.871718	714.541
[go] metal ion binding	4068	2598	63.8643	59604	0.388856	0.673583	0.957979	785.329
[human_keywords] Metal-binding	4098	2593	63.2748	59398	0.387891	0.66959	0.950167	790.667
[go] nucleoplasm	3498	2565	73.3276	62672	0.399267	0.691876	0.92938	609.025
[human_keywords] Glycoprotein	5309	2564	48.2953	52689	0.369863	0.698569	1.00823	914.379
[human_keywords] Disease mutation	3384	2488	73.5225	59937	0.423089	0.734524	1.02036	676.783
[goSlim] extracellular space	3972	2466	62.0846	60854	0.456997	0.914202	1.22409	638.35
[goSlim] cellular component assembly	3288	2384	72.5061	58665	0.414779	0.752255	1.02959	669.579
[human_keywords] Signal	5079	2376	46.7809	50067	0.369971	0.757696	1.07268	831.441
[human_keywords] Direct protein sequencing	3235	2373	73.3539	61495	0.46839	0.945108	1.25105	444.898
[goSlim] immune system process	3976	2181	54.8541	52568	0.407335	0.810304	1.10278	603.467
[goSlim] catabolic process	2866	2144	74.8081	54628	0.442341	0.766576	1.02398	583.818
[human_keywords] Ubl conjugation	2683	1941	72.3444	47014	0.399256	0.697185	0.952	678.189
[human_keywords] Disulfide bond	4425	1935	43.7288	40747	0.367642	0.767244	1.09738	857.278
[human_keywords] Cell membrane	4245	1927	45.3946	40668	0.373015	0.626489	0.8999	705.753
[goSlim] cytoplasmic vesicle	2672	1893	70.8458	46568	0.41075	0.786086	1.06302	614.22
[goSlim] enzyme binding	2400	1811	75.4583	45174	0.407105	0.726026	0.998591	648.592
[go] extracellular exosome	2369	1797	75.8548	47244	0.490544	0.942434	1.24503	516.375
[goSlim] cytoskeleton	2381	1715	72.0286	41845	0.425857	0.730678	1.02094	770.02
[goSlim] vesicle-mediated transport	2443	1714	70.1596	44059	0.392565	0.808858	1.10274	585.519
[goSlim] protein transport	2270	1661	73.1718	42177	0.417769	0.769084	1.02372	527.54
[goSlim] small molecule metabolic process	2130	1639	76.9484	41228	0.503212	0.795747	1.04789	579.059
[goSlim] cell death	2492	1605	64.4061	37613	0.392025	0.78402	1.07261	646.345
[human_keywords] Transport	2165	1532	70.7621	35717	0.402699	0.763288	1.0458	553.781
[go] extracellular region	2861	1504	52.569	33509	0.396746	0.894323	1.23702	812.968
[go] nucleotide binding	1995	1503	75.3383	37341	0.420412	0.701063	0.964572	696.779
[human_keywords] Zinc	2634	1493	56.6819	32364	0.364932	0.58388	0.836774	816.719
[human_keywords] Nucleotide-binding	1987	1491	75.0377	37094	0.421105	0.698475	0.955568	693.733
[human_keywords] Transferase	2038	1480	72.6202	35134	0.39708	0.624059	0.85163	705.243
[goSlim] endoplasmic reticulum	2130	1479	69.4366	35679	0.411426	0.813488	1.08783	662.116
[goSlim] protein-containing complex assembly	2064	1457	70.5911	36701	0.422429	0.806243	1.07563	616.035
[goSlim] RNA binding	2073	1443	69.6093	38475	0.468446	0.787927	1.04029	381.498
[go] transferase activity	1969	1439	73.0828	34191	0.397836	0.622023	0.850437	705.591
[goSlim] DNA binding	2728	1434	52.566	29834	0.365257	0.63348	0.906066	819.304
[human_keywords] Transcription	2580	1432	55.5039	30282	0.36148	0.572578	0.808867	736.412
[human_keywords] Isopeptide bond	1924	1416	73.5967	35222	0.41584	0.739034	1.02139	590.209
[goSlim] cell cycle	2011	1400	69.6171	32868	0.395483	0.688138	0.941613	675.662
[goSlim] cell population proliferation	2207	1392	63.072	31650	0.407646	0.766468	1.05091	689.358
[goSlim] homeostatic process	2058	1386	67.3469	31484	0.418054	0.775421	1.07455	721.329
[human_keywords] Transcription regulation	2502	1380	55.1559	28939	0.360106	0.576528	0.815369	755.415
[goSlim] locomotion	2137	1370	64.1086	31955	0.402595	0.738298	1.04403	685.516
[goSlim] mitochondrion	1755	1344	76.5812	34516	0.455209	0.816253	1.06188	509.368
[go] RNA binding	1699	1328	78.1636	35467	0.474599	0.780001	1.02892	360.413
[go] mitochondrion	1677	1292	77.0423	33308	0.455264	0.812662	1.05519	507.421
[go] hydrolase activity	1813	1287	70.9873	31693	0.429932	0.724434	0.960511	702.608
[human_keywords] Hydrolase	1797	1266	70.4508	31107	0.427224	0.723194	0.958362	707.653
[go] DNA binding	2463	1253	50.8729	25268	0.363236	0.614316	0.878344	855.042
[goSlim] cell motility	1881	1216	64.6465	28408	0.4036	0.740702	1.05069	681.832
[go] ATP binding	1654	1214	73.3978	30225	0.420241	0.656675	0.916084	720.82
[goSlim] Golgi apparatus	1776	1186	66.7793	28508	0.387698	0.698855	0.950767	756.996
[human_keywords] Secreted	2379	1170	49.1803	24854	0.370237	0.920561	1.28196	979.384
[go] endoplasmic reticulum	1696	1165	68.691	28005	0.417454	0.790354	1.05079	596.816
[goSlim] cell-cell signaling	1790	1152	64.3575	25049	0.371369	0.666421	0.935843	742.081
[human_keywords] ATP-binding	1547	1147	74.1435	28504	0.420607	0.654284	0.906684	740.472
[goSlim] chromosome	1844	1134	61.4967	24648	0.394392	0.657568	0.912737	767.638
[go] cytoskeleton	1402	1120	79.8859	27369	0.426774	0.708491	0.994411	747.847
[goSlim] cytoskeleton organization	1434	1114	77.6848	27640	0.43941	0.738277	1.03842	700.8
[goSlim] lipid metabolic process	1528	1097	71.7932	26138	0.455789	0.749585	1.00355	626.016
[goSlim] cell adhesion	1560	1085	69.5513	25222	0.400813	0.763186	1.08326	704.181
[goSlim] transmembrane transport	1758	1079	61.3766	22592	0.407287	0.727663	1.03068	654.042
[human_keywords] DNA-binding	2167	1048	48.3618	20410	0.357876	0.604728	0.875869	863.246
[human_keywords] Cytoskeleton	1322	1042	78.82	25393	0.426279	0.700763	0.983851	760.484
[go] extracellular space	2041	1035	50.7104	23322	0.387706	0.969465	1.33588	894.588
[human_keywords] Zinc-finger	1997	1031	51.6274	21613	0.333261	0.482967	0.680535	872.025
[human_keywords] Mitochondrion	1286	1012	78.6936	26424	0.47496	0.810451	1.04406	477.827
[go] Golgi apparatus	1482	1003	67.6788	24010	0.387152	0.681168	0.917801	650.456
[goSlim] reproduction	1523	988	64.872	20469	0.426736	0.693688	0.967878	758.899
[go] signal transduction	2343	976	41.656	21458	0.371932	0.6601	0.922629	718.471
[goSlim] chromosome organization	1309	944	72.1161	22149	0.394993	0.672078	0.938931	836.076
[go] identical protein binding	1255	921	73.3865	22998	0.453873	0.809044	1.08693	554.902
[human_keywords] Endoplasmic reticulum	1326	910	68.6275	22063	0.427663	0.784825	1.03278	639.851
[goSlim] cytoskeletal protein binding	1030	844	81.9417	21403	0.441173	0.776726	1.05669	743.683
[goSlim] cell morphogenesis	1064	836	78.5714	19805	0.392648	0.677743	0.960768	674.388
[human_keywords] Methylation	1109	823	74.211	21001	0.43034	0.805681	1.13163	645.499
[human_keywords] Cell projection	1108	817	73.7365	18682	0.429291	0.58596	0.83914	790.751
[goSlim] anatomical structure formation involved in morphogenesis	1251	815	65.1479	18737	0.408559	0.770925	1.0938	772.846
[go] integral component of plasma membrane	1660	814	49.0361	14983	0.363476	0.54157	0.796473	821.935
[go] cell projection	1088	806	74.0809	18623	0.436378	0.603039	0.858813	759.98
[goSlim] mitotic cell cycle	1112	796	71.5827	19233	0.398883	0.716776	0.974869	654.971
[go] nucleic acid binding	1580	775	49.0506	16432	0.364045	0.611279	0.836731	773.152
[goSlim] enzyme regulator activity	1141	771	67.5723	19242	0.398304	0.772994	1.04623	595.774
[goSlim] nucleolus	1029	770	74.8299	19208	0.422584	0.670934	0.894784	592.45
[goSlim] nuclear chromosome	1362	760	55.8003	15622	0.396971	0.633148	0.903221	788.835
[go] endoplasmic reticulum membrane	1119	759	67.8284	18136	0.422998	0.749411	0.980456	622.444
[goSlim] growth	1042	758	72.7447	17270	0.390199	0.747266	1.03759	813.117
[go] positive regulation of transcription by RNA polymerase II	1203	756	62.8429	15776	0.370522	0.642892	0.90708	695.621
[goSlim] symbiont process	1029	752	73.0807	19994	0.434687	0.82477	1.07537	428.251
[go] regulation of transcription, DNA-templated	1677	747	44.5438	14298	0.341805	0.587427	0.864577	784.303
[goSlim] embryo development	1073	742	69.1519	16617	0.407237	0.668925	0.932791	750.462
[goSlim] endosome	1091	740	67.8277	17963	0.377838	0.741321	0.989919	553.003
[goSlim] DNA-binding transcription factor activity	1419	717	50.5285	13056	0.325153	0.526937	0.758982	864.065
[go] protein homodimerization activity	902	712	78.9357	17165	0.452799	0.787772	1.04495	663.342
[human_keywords] Golgi apparatus	984	701	71.2398	16904	0.388601	0.671693	0.902037	685.011
[goSlim] DNA metabolic process	1008	699	69.3452	16440	0.412972	0.699795	0.954537	722.665
[go] nucleolus	917	695	75.7906	17318	0.418865	0.672447	0.896444	596.232
[go] multicellular organism development	1190	690	57.9832	13671	0.390999	0.57102	0.828059	824.6
[goSlim] membrane organization	1005	673	66.9652	17069	0.390889	0.830129	1.13572	542.732
[goSlim] transmembrane transporter activity	1156	670	57.9585	12752	0.396865	0.683116	1.00399	791.39
[human_keywords] Calcium	964	664	68.8797	15468	0.41276	0.768912	1.07808	955.399
[go] intracellular membrane-bounded organelle	866	656	75.7506	16002	0.439966	0.711126	0.946693	601.695
[goSlim] vacuole	924	656	70.9957	16541	0.398582	0.798489	1.05711	518.586
[goSlim] kinase activity	887	656	73.9572	15722	0.392318	0.610482	0.840769	627.945
[go] cell junction	923	644	69.7725	14766	0.375969	0.632036	0.895065	673.883
[goSlim] oxidoreductase activity	828	628	75.8454	16302	0.536313	0.833588	1.12233	639.161
[human_keywords] Cell junction	871	624	71.6418	14344	0.373759	0.621983	0.875041	692.982
[go] cell differentiation	1026	621	60.5263	12816	0.405525	0.652237	0.932251	748.763
[human_keywords] Lipoprotein	908	613	67.511	13742	0.385226	0.786771	1.07574	557.936
[go] zinc ion binding	937	611	65.2081	13971	0.395991	0.678273	0.96175	734.637
[go] oxidation-reduction process	794	603	75.9446	15648	0.537496	0.809279	1.07174	644.106
[go] cytoplasmic vesicle	780	600	76.9231	14168	0.401005	0.692841	0.948507	753.108
[goSlim] microtubule organizing center	804	600	74.6269	14123	0.379303	0.642718	0.873137	880.812
[goSlim] nervous system process	1644	599	36.4355	12445	0.353582	0.683043	0.936052	794.058
[human_keywords] Developmental protein	1042	598	57.3896	11734	0.398017	0.549427	0.800437	821.335
[human_keywords] RNA-binding	794	597	75.1889	15249	0.458433	0.733613	0.944307	477.102
[goSlim] lipid binding	766	597	77.9373	14722	0.421212	0.768195	1.05646	612.922
[go] protein transport	700	581	83	15493	0.408691	0.730782	0.940319	386.899
[go] perinuclear region of cytoplasm	729	579	79.4239	14242	0.435426	0.769424	1.04609	664.105
[human_keywords] Receptor	2233	578	25.8845	11195	0.322567	0.560292	0.804731	829.453
[goSlim] lysosome	813	576	70.8487	14572	0.404418	0.809971	1.07179	474.346
[go] phosphorylation	734	575	78.3379	13905	0.402058	0.614239	0.842753	649.534
[go] negative regulation of transcription by RNA polymerase II	879	573	65.1877	12285	0.378093	0.659455	0.939545	718.283
[go] kinase activity	732	571	78.0055	13746	0.399915	0.612151	0.840793	643.575
[human_keywords] Kinase	720	566	78.6111	13660	0.401961	0.611341	0.839881	639.491
[go] protein-containing complex	754	565	74.9337	14139	0.447226	0.798833	1.06856	457.272
[human_keywords] Protein transport	676	556	82.2485	14863	0.410178	0.726605	0.932799	385.765
[go] endosome	802	545	67.9551	13359	0.381046	0.706578	0.936166	515.481
[human_keywords] Cell cycle	684	543	79.386	12625	0.381622	0.662041	0.882988	736.977
[goSlim] translation	802	541	67.4564	14462	0.431123	0.80579	1.05068	349.672
[go] cell cycle	671	536	79.8808	12462	0.384218	0.654613	0.86959	737.84
[go] calcium ion binding	764	535	70.0262	12585	0.414948	0.789322	1.12795	739.308
[go] DNA-binding transcription factor activity, RNA polymerase II-specific	1046	530	50.6692	9337	0.334209	0.504355	0.734988	879.074
[go] DNA-binding transcription factor activity	1007	521	51.7378	9382	0.331453	0.523489	0.750369	775.025
[goSlim] structural molecule activity	768	520	67.7083	13528	0.454597	0.961814	1.30075	420.745
[go] apoptotic process	753	519	68.9243	12355	0.380739	0.775056	1.03759	653.223
[go] regulation of transcription by RNA polymerase II	877	518	59.065	10652	0.353327	0.632026	0.918345	829.049
[human_keywords] Ubl conjugation pathway	774	517	66.7959	12157	0.324848	0.632606	0.864434	856.2
[goSlim] transcription factor binding	722	514	71.1911	11774	0.407271	0.699234	0.964884	635.654
[goSlim] carbohydrate metabolic process	656	510	77.7439	12363	0.496475	0.730554	0.971458	561.648
[go] protein phosphorylation	672	504	75	11905	0.37052	0.577491	0.799778	609.375
[go] oxidoreductase activity	642	497	77.4143	12771	0.544807	0.768699	1.02121	715.102
[go] cell adhesion	659	497	75.4173	11504	0.397662	0.731782	1.04495	780.604
[go] Golgi membrane	757	493	65.1255	11758	0.380262	0.667853	0.893628	837.955
[go] nuclear chromatin	965	490	50.7772	9211	0.370304	0.624822	0.934374	737.392
[human_keywords] Magnesium	605	487	80.4959	11814	0.404461	0.699447	0.936819	680.286
[goSlim] cell division	638	487	76.3323	11440	0.383236	0.688654	0.938763	709.274
[human_keywords] Cytoplasmic vesicle	639	485	75.8998	11323	0.392521	0.651714	0.881001	713.886
[human_keywords] Transit peptide	581	484	83.3046	13163	0.503592	0.79452	1.02015	433.589
[human_keywords] Oxidoreductase	621	482	77.6167	12392	0.546981	0.761475	1.01352	562.037
[go] lipid metabolic process	627	473	75.4386	11379	0.508461	0.754151	1.01262	692.165
[human_keywords] Host-virus interaction	625	473	75.68	12466	0.417894	0.809351	1.05705	494.906
[human_keywords] Differentiation	766	468	61.0966	9669	0.409727	0.633641	0.914271	775.972
[go] synapse	649	468	72.1109	10606	0.340688	0.669327	0.965191	652.207
[human_keywords] Endosome	705	466	66.0993	11440	0.374358	0.705454	0.935947	513.743
[human_keywords] Activator	735	465	63.2653	9918	0.361883	0.597688	0.824487	686.395
[goSlim] generation of precursor metabolites and energy	560	464	82.8571	12150	0.530411	0.861888	1.12219	419.929
[go] positive regulation of transcription, DNA-templated	662	463	69.9396	9943	0.378981	0.650748	0.900858	670.66
[goSlim] nucleobase-containing compound catabolic process	605	460	76.0331	12085	0.470404	0.809246	1.05235	436.915
[go] cell surface	741	458	61.8084	10292	0.364028	0.779383	1.10853	635.878
[go] proteolysis	709	452	63.7518	10970	0.42924	0.736887	0.990477	759.526
[go] catalytic activity	567	446	78.6596	11472	0.502325	0.771086	1.02392	525.335
[goSlim] peptidase activity	707	446	63.0835	10813	0.430711	0.735379	0.989618	769.287
[human_keywords] Repressor	664	439	66.1145	9568	0.367322	0.577312	0.78266	835.367
[go] molecular_function	780	432	55.3846	9172	0.374703	0.705681	0.985329	814.204
[goSlim] mRNA processing	583	431	73.928	11303	0.473331	0.731049	0.927028	310.754
[go] protein kinase activity	587	431	73.4242	10060	0.361981	0.556589	0.775735	635.603
[goSlim] cilium	646	429	66.4087	9062	0.451789	0.558154	0.810512	931.574
[goSlim] mitochondrion organization	568	426	75	11143	0.418605	0.859331	1.10963	505.717
[goSlim] autophagy	534	420	78.6517	10988	0.360022	0.723994	0.961617	559.309
[go] neutrophil degranulation	572	419	73.2517	11367	0.473255	0.948317	1.24523	321.162
[go] viral process	539	419	77.7365	11136	0.424938	0.795916	1.04081	511.059
[go] transmembrane transport	724	418	57.7348	8056	0.419223	0.576259	0.813663	810.35
[goSlim] extracellular matrix	557	418	75.0449	10406	0.372322	1.0259	1.37554	666.662
[go] ion transport	717	417	58.159	7801	0.375787	0.659585	0.98229	880.299
[go] immune system process	1144	417	36.451	9872	0.357469	0.78672	1.08242	679.749
[go] protein ubiquitination	619	416	67.2052	9684	0.323382	0.626306	0.87046	786.339
[human_keywords] Immunity	1146	414	36.1257	9727	0.352753	0.785868	1.08252	683.608
[human_keywords] Apoptosis	606	412	67.9868	9927	0.371392	0.784489	1.05035	601.895
[human_keywords] Lipid metabolism	538	402	74.7212	9673	0.515776	0.737308	0.979953	736.844
[go] negative regulation of transcription, DNA-templated	631	400	63.3914	8659	0.368972	0.660132	0.906079	794.804
[go] centrosome	514	400	77.821	9606	0.368433	0.636143	0.864642	798.504
[goSlim] cofactor metabolic process	495	395	79.798	10181	0.523356	0.896622	1.19498	606.076
[human_keywords] Cell adhesion	505	394	78.0198	9034	0.413969	0.719908	1.03817	734.677
[human_keywords] Mental retardation	497	392	78.8732	9794	0.416856	0.682399	0.989204	714.79
[human_keywords] Ion transport	682	390	57.1848	7254	0.371245	0.657214	0.985638	846.064
[go] cellular response to DNA damage stimulus	557	386	69.2998	9303	0.389328	0.63274	0.842525	745.154
[goSlim] circulatory system process	576	385	66.8403	8519	0.425158	0.811692	1.15205	733.562
[goSlim] nuclear envelope	515	382	74.1748	9748	0.435605	0.771719	0.997232	665.853
[go] negative regulation of apoptotic process	598	381	63.7124	8963	0.404025	0.847237	1.14161	629.115
[go] nervous system development	557	381	68.4022	8089	0.358978	0.602784	0.855064	634.729
[go] peptidase activity	590	375	63.5593	9030	0.434263	0.708831	0.946367	772.482
[go] protein kinase binding	498	374	75.1004	9094	0.389739	0.771259	1.06211	658.522
[go] mitochondrial inner membrane	491	371	75.5601	9883	0.475053	0.858164	1.10737	425.973
[go] focal adhesion	446	367	82.287	10182	0.502322	0.91673	1.2236	297.533
[human_keywords] Protease	585	365	62.3932	8784	0.433122	0.710705	0.9516	766.351
[goSlim] protein targeting	457	363	79.4311	9570	0.447928	0.839036	1.08326	386.347
[go] intracellular signal transduction	477	361	75.6813	8641	0.395219	0.577636	0.818852	639.121
[human_keywords] Immunoglobulin domain	1259	360	28.5941	7085	0.318349	0.590503	0.919698	689.07
[goSlim] ATPase activity	514	359	69.8444	9076	0.437163	0.65357	0.905837	922.781
[go] microtubule organizing center	476	354	74.3697	8500	0.37701	0.630708	0.854308	800.666
[go] biological_process	644	349	54.1925	7671	0.383656	0.710292	0.966987	736.836
[go] positive regulation of cell population proliferation	584	346	59.2466	7504	0.373091	0.774694	1.06951	655.909
[human_keywords] Synapse	499	345	69.1383	7296	0.299009	0.559315	0.80053	836.135
[go] sequence-specific DNA binding	727	344	47.3177	6048	0.34097	0.571197	0.82397	740.049
[go] cell division	420	343	81.6667	8187	0.387063	0.679174	0.90817	717.611
[go] chromosome	522	343	65.7088	7776	0.381712	0.747777	1.03042	948.382
[go] dendrite	488	342	70.082	7720	0.359944	0.707702	0.987636	652.841
[go] chromatin binding	455	339	74.5055	7894	0.397059	0.632736	0.845754	748.838
[human_keywords] Cell division	404	337	83.4158	8009	0.389083	0.67152	0.887053	700.848
[go] intracellular	791	337	42.6043	7670	0.373698	0.779801	1.07206	531.361
[go] G protein-coupled receptor signaling pathway	1375	336	24.4364	6330	0.349631	0.653492	0.940875	732.985
[go] protein heterodimerization activity	536	335	62.5	7520	0.391912	0.774422	1.05288	780.859
[go] mitochondrial matrix	390	333	85.3846	8947	0.539475	0.816044	1.03105	459.013
[go] actin binding	405	333	82.2222	8796	0.495532	0.78966	1.07143	864.653
[go] nuclear speck	467	329	70.4497	8379	0.438798	0.700877	0.936665	514.047
[human_keywords] Chromosome	503	328	65.2087	7408	0.380975	0.751653	1.03986	958.54
[go] protein serine/threonine kinase activity	438	327	74.6575	7681	0.374079	0.567405	0.782289	673.722
[go] mRNA processing	423	323	76.3593	8450	0.472089	0.740149	0.932361	299.717
[go] enzyme binding	393	323	82.1883	8212	0.463864	0.841755	1.12199	738.792
[go] positive regulation of gene expression	480	322	67.0833	7051	0.401272	0.760425	1.07962	705.609
[go] lysosome	497	322	64.7887	7880	0.37556	0.732988	0.943795	540.044
[go] GTP binding	405	321	79.2593	8043	0.417187	0.875752	1.15419	521.797
[go] innate immune response	728	320	43.956	7871	0.359089	0.829683	1.13998	723.893
[go] RNA polymerase II proximal promoter sequence-specific DNA binding	511	320	62.6223	6192	0.345948	0.602943	0.86177	801.748
[go] neuronal cell body	408	319	78.1863	7366	0.411303	0.751441	1.02323	664.13
[human_keywords] Signal-anchor	501	318	63.4731	6694	0.415693	0.601935	0.843014	797.449
[goSlim] sulfur compound metabolic process	397	316	79.597	7908	0.503756	0.817547	1.08269	512.625
[go] axon	420	316	75.2381	7400	0.411875	0.723369	1.02722	660.379
[human_keywords] Serine/threonine-protein kinase	409	314	76.7726	7386	0.376949	0.561858	0.778752	680.759
[go] neuron projection	424	314	74.0566	7153	0.365585	0.66126	0.922468	747.028
[goSlim] extracellular matrix organization	402	309	76.8657	7755	0.418663	0.918187	1.24654	754.688
[human_keywords] Neurodegeneration	375	307	81.8667	8027	0.41605	0.757229	0.990134	498.79
[go] negative regulation of cell population proliferation	469	306	65.2452	6750	0.384575	0.783768	1.06033	851.064
[human_keywords] mRNA processing	396	305	77.0202	7993	0.471173	0.749633	0.943846	298.217
[go] collagen-containing extracellular matrix	382	302	79.0576	7918	0.395575	1.12318	1.47825	486.407
[go] glutamatergic synapse	360	302	83.8889	6968	0.364736	0.662916	0.973099	477.714
[human_keywords] DNA damage	436	298	68.3486	7143	0.376573	0.619577	0.835111	805.612
[human_keywords] GTP-binding	368	295	80.163	7339	0.415455	0.86374	1.11927	528.029
[go] intracellular protein transport	372	295	79.3011	7870	0.404271	0.720118	0.9407	437.967
[goSlim] nucleocytoplasmic transport	375	294	78.4	7635	0.420896	0.800886	1.04822	431.448
[go] DNA repair	422	294	69.6682	7085	0.394885	0.658101	0.872459	857.273
[go] microtubule	375	291	77.6	7057	0.385796	0.719619	0.976999	947.597
[goSlim] cellular amino acid metabolic process	406	289	71.1823	7785	0.560395	0.751873	0.96727	447.698
[go] chromatin organization	396	289	72.9798	6981	0.37595	0.585966	0.846198	794.754
[go] positive regulation of apoptotic process	399	285	71.4286	6665	0.378619	0.769408	1.0347	664.142
[go] post-translational protein modification	373	281	75.3351	7022	0.343129	0.883966	1.20373	641.14
[go] cadherin binding	332	278	83.7349	7769	0.522739	0.774429	1.02809	181.732
[go] GTPase activity	341	277	81.2317	6817	0.397414	0.87947	1.13901	456.963
[goSlim] GTPase activity	341	277	81.2317	6817	0.397414	0.87947	1.13901	456.963
[go] cilium	387	275	71.0594	5813	0.483597	0.530624	0.783193	1089.74
[go] spermatogenesis	487	275	56.4682	5417	0.401333	0.648315	0.894679	722.058
[go] translation	371	264	71.159	7364	0.449433	0.841319	1.08942	208.919
[go] transcription factor binding	398	262	65.8291	5831	0.403056	0.695791	0.940069	658.048
[go] positive regulation of GTPase activity	370	261	70.5405	6639	0.402596	0.621911	0.862316	567.085
[go] RNA splicing	326	260	79.7546	6883	0.480036	0.790632	0.996112	279.952
[human_keywords] Iron	339	260	76.6962	6329	0.423774	0.794679	1.17347	815.24
[go] lipid binding	336	259	77.0833	6589	0.404968	0.780202	1.08527	531.508
[human_keywords] Chromatin regulator	325	257	79.0769	6252	0.374276	0.54897	0.7839	794.371
[go] endoplasmic reticulum lumen	312	256	82.0513	6364	0.415799	1.0314	1.35195	1000.95
[go] signaling receptor binding	459	255	55.5556	5860	0.395834	0.802746	1.08234	614.105
[go] apical plasma membrane	345	254	73.6232	5611	0.512867	0.679056	1.00812	677.824
[goSlim] ribosome biogenesis	317	254	80.1262	6865	0.445844	0.622116	0.833539	352.903
[human_keywords] DNA repair	370	253	68.3784	6054	0.386242	0.641042	0.858367	851.917
[human_keywords] Chromosomal rearrangement	356	252	70.7865	5882	0.368549	0.635083	0.881135	718.539
[go] DNA-binding transcription activator activity, RNA polymerase II-specific	449	252	56.1247	4594	0.348399	0.54879	0.778686	794.768
[goSlim] chromosome segregation	337	251	74.4807	5557	0.364955	0.719166	0.964567	888.962
[human_keywords] Lysosome	411	250	60.8273	6188	0.368306	0.712648	0.918267	528.865
[goSlim] cell junction organization	310	249	80.3226	6284	0.427291	0.807021	1.1439	481.67
[goSlim] aging	364	249	68.4066	5959	0.395725	0.880454	1.19369	598.756
[go] lysosomal membrane	406	248	61.0837	6191	0.385793	0.676236	0.890386	477.832
[human_keywords] Innate immunity	412	248	60.1942	6232	0.381236	0.770946	1.02943	720.742
[go] protein-containing complex binding	310	245	79.0323	6197	0.440396	0.792576	1.04587	482.437
[human_keywords] WD repeat	299	244	81.6054	6147	0.389517	0.615015	0.833859	659.053
[human_keywords] mRNA splicing	308	243	78.8961	6485	0.490223	0.782305	0.97871	259.541
[human_keywords] Ribonucleoprotein	327	243	74.3119	6686	0.460082	0.823933	1.06589	244.626
[go] response to drug	315	242	76.8254	5827	0.475783	0.872966	1.17199	512.674
[go] postsynaptic density	297	242	81.4815	5769	0.366968	0.656924	0.905032	560.753
[human_keywords] Actin-binding	296	241	81.4189	6434	0.495872	0.778533	1.07068	930.412
[human_keywords] Mitochondrion inner membrane	328	240	73.1707	6319	0.498772	0.93404	1.19694	484.656
[go] ubiquitin protein ligase binding	333	237	71.1712	5813	0.377682	0.828834	1.12932	565.501
[go] cellular_component	493	237	48.073	4746	0.328222	0.60293	0.79827	900.937
[human_keywords] Mitosis	285	236	82.807	5469	0.364334	0.648663	0.857902	843.77
[go] vesicle-mediated transport	304	235	77.3026	6045	0.379633	0.748942	0.951543	486.06
[human_keywords] Microtubule	306	235	76.7974	5715	0.368293	0.73138	0.992946	1035.92
[go] inflammatory response	448	234	52.2321	5175	0.38414	0.795162	1.09549	840.475
[go] nuclear body	334	230	68.8623	5382	0.377042	0.637883	0.833303	831.721
[goSlim] protein maturation	305	229	75.082	5647	0.409494	0.834906	1.09838	573.533
[go] early endosome	290	228	78.6207	5668	0.381316	0.777559	1.0705	537.179
[go] ubiquitin-dependent protein catabolic process	345	228	66.087	5457	0.349535	0.66539	0.909823	847.843
[human_keywords] Palmitate	371	226	60.9164	4915	0.386312	0.722927	1.00533	592.53
[go] immune response	812	226	27.8325	4559	0.310248	0.801006	1.11531	581.108
[goSlim] mitotic nuclear division	283	225	79.5053	5245	0.361134	0.740619	0.98396	848.717
[go] transcription coactivator activity	332	222	66.8675	5283	0.388848	0.687434	0.95405	571.794
[goSlim] phosphatase activity	298	221	74.1611	5427	0.395486	0.729533	0.966009	782.172
[goSlim] mRNA binding	498	218	43.7751	5603	0.511248	0.830295	1.06226	377.587
[go] protein domain specific binding	276	216	78.2609	5523	0.431297	0.768104	1.05774	553.254
[go] GTPase activator activity	291	214	73.5395	5526	0.383999	0.567188	0.78689	597.97
[go] ubiquitin-protein transferase activity	291	212	72.8522	5171	0.342807	0.595824	0.815276	835.665
[human_keywords] Lipid-binding	259	210	81.0811	5303	0.405937	0.736981	1.02443	523.023
[go] microtubule binding	252	210	83.3333	5107	0.363186	0.684478	0.904304	979.084
[go] mRNA splicing, via spliceosome	273	208	76.1905	5732	0.522616	0.780725	0.98752	240.347
[go] angiogenesis	259	208	80.3089	4865	0.416158	0.728381	1.01952	721.134
[human_keywords] Cilium	275	207	75.2727	4277	0.49262	0.462913	0.703841	1129.16
[goSlim] developmental maturation	292	207	70.8904	4343	0.34949	0.646512	0.905191	882.216
[goSlim] transferase activity, transferring glycosyl groups	309	206	66.6667	4716	0.409975	0.607582	0.848522	951.481
[go] external side of plasma membrane	495	206	41.6162	4306	0.363114	0.766995	1.14293	718.457
[go] transcription by RNA polymerase II	302	203	67.2185	4565	0.400928	0.626746	0.859787	551.93
[goSlim] ribosome	279	202	72.4014	5501	0.423479	0.830333	1.07735	200.538
[goSlim] ribonucleoprotein complex assembly	266	201	75.5639	5419	0.463242	0.776923	1.001	350.207
[goSlim] transferase activity, transferring acyl groups	290	201	69.3103	4688	0.44455	0.679102	0.896132	606.569
[go] nuclear membrane	261	200	76.6284	5133	0.425539	0.746123	0.97185	611.23
[go] actin cytoskeleton	237	199	83.9662	5237	0.485008	0.885321	1.27801	428.234
[go] brain development	268	199	74.2537	4515	0.403951	0.726579	1.00268	675.424
[go] membrane raft	253	197	77.8656	4774	0.442959	0.792519	1.08192	616.02
[human_keywords] Neurogenesis	288	197	68.4028	4393	0.360705	0.591506	0.843619	536.217
[go] extracellular matrix organization	251	196	78.0876	4984	0.439304	0.98021	1.32548	654.635
[go] protein deubiquitination	303	196	64.6865	4960	0.375864	0.694923	0.956683	836.124
[go] extracellular matrix	273	195	71.4286	4595	0.390278	1.00329	1.34671	1058.72
[human_keywords] SH3 domain	238	194	81.5126	4983	0.421841	0.596438	0.823063	643.485
[go] endosome membrane	306	194	63.3987	4698	0.354228	0.800493	1.09734	433.462
[go] endocytosis	247	193	78.1377	5194	0.44488	0.717746	0.964265	689.753
[go] cell migration	232	193	83.1897	4818	0.426116	0.695493	0.959432	633.796
[human_keywords] Extracellular matrix	287	192	66.899	4736	0.426009	1.00324	1.36985	937.443
[go] MAPK cascade	296	192	64.8649	4700	0.389424	0.659698	0.900571	474.704
[go] regulation of apoptotic process	284	191	67.2535	4495	0.382775	0.773629	1.01777	959.185
[human_keywords] Leucine-rich repeat	360	189	52.5	3822	0.354145	0.669409	0.991199	1171.85
[go] heart development	244	188	77.0492	4475	0.445328	0.706557	1.00626	711.744
[go] RNA polymerase II regulatory region sequence-specific DNA binding	367	188	51.2262	3218	0.350948	0.549401	0.763056	848.793
[go] positive regulation of cell migration	255	187	73.3333	4351	0.385257	0.758477	1.02674	756.8
[go] ATPase activity	287	186	64.8084	4698	0.426316	0.684494	0.932395	864.004
[go] in utero embryonic development	224	186	83.0357	4289	0.37257	0.623137	0.855064	663.183
[go] protein polyubiquitination	259	186	71.8147	4496	0.352025	0.629465	0.85739	865.943
[go] carbohydrate metabolic process	244	185	75.8197	4548	0.525153	0.707456	0.943129	556.166
[go] magnesium ion binding	229	185	80.786	4788	0.438632	0.735069	0.957939	512.113
[goSlim] protein folding	239	184	76.9874	4913	0.442488	0.882846	1.14779	213.153
[human_keywords] Deafness	253	181	71.5415	3958	0.393062	0.796129	1.15835	706.236
[go] ion transmembrane transport	316	180	56.962	3638	0.340631	0.652987	0.934376	841.183
[go] cell	253	179	70.751	4553	0.416194	0.77191	1.04613	505.967
[go] transcription corepressor activity	255	179	70.1961	4119	0.37477	0.669726	0.900509	858.604
[go] cell population proliferation	227	177	77.9736	4382	0.420364	0.804447	1.11103	495.051
[goSlim] protein binding, bridging	218	177	81.1927	4598	0.411647	0.700268	0.936534	519.909
[human_keywords] Manganese	222	177	79.7297	4230	0.411228	0.651759	0.888591	791.583
[go] negative regulation of gene expression	292	177	60.6164	4118	0.387834	0.731315	1.01581	714.705
[go] spindle	221	177	80.0905	4357	0.384932	0.709648	0.958878	839.627
[go] transcription regulatory region DNA binding	273	177	64.8352	3681	0.311002	0.656804	0.937997	701.346
[go] actin filament binding	208	175	84.1346	4731	0.516599	0.827824	1.11705	732.175
[go] regulation of gene expression	263	175	66.5399	3837	0.355579	0.653935	0.937244	988.219
[go] cytokine-mediated signaling pathway	313	175	55.9105	3800	0.352508	0.774645	1.02171	743.417
[human_keywords] Epilepsy	220	174	79.0909	4104	0.376186	0.634643	0.849294	583.842
[goSlim] methyltransferase activity	229	174	75.9825	4088	0.328496	0.599901	0.822896	683.328
[human_keywords] Proto-oncogene	250	172	68.8	3974	0.391011	0.690953	0.937831	652.824
[go] ribosome	242	171	70.6612	4729	0.437451	0.837818	1.09342	191.84
[go] cell projection organization	195	171	87.6923	3656	0.41457	0.526013	0.811575	935.924
[goSlim] histone binding	211	171	81.0427	4226	0.404413	0.639758	0.871715	656.566
[human_keywords] EGF-like domain	275	171	62.1818	4024	0.31752	0.605568	0.879487	1051.85
[human_keywords] Ion channel	374	171	45.7219	2826	0.246826	0.560967	0.844356	1001.63
[go] transferase activity, transferring glycosyl groups	251	170	67.7291	3765	0.435999	0.567237	0.795346	1072.21
[go] Wnt signaling pathway	234	170	72.6496	3703	0.379082	0.619272	0.861588	936.988
[human_keywords] Cleavage on pair of basic residues	307	170	55.3746	3487	0.345415	0.745713	1.06898	856.865
[go] postsynaptic membrane	275	170	61.8182	3356	0.267203	0.56669	0.84338	665.957
[go] axon guidance	218	169	77.5229	3912	0.390977	0.562213	0.802939	772.015
[go] cell-cell junction	200	167	83.5	4274	0.495279	0.681179	0.974279	632.401
[go] lamellipodium	190	167	87.8947	4535	0.473634	0.781936	1.10683	649.432
[go] calmodulin binding	206	167	81.068	4093	0.419953	0.645913	0.91099	988.138
[human_keywords] Glycosyltransferase	248	166	66.9355	3662	0.436295	0.570598	0.800897	1088.45
[go] methylation	216	166	76.8519	3884	0.334291	0.597055	0.822044	668.56
[go] cilium assembly	200	165	82.5	3568	0.447761	0.531925	0.800408	770.5
[go] nuclear envelope	220	165	75	4360	0.444876	0.843455	1.07812	592.735
[goSlim] lyase activity	212	164	77.3585	4061	0.525287	0.840842	1.14933	643.029
[go] cellular protein metabolic process	230	164	71.3043	3987	0.401515	1.10118	1.48341	635.615
[go] signaling receptor activity	293	164	55.9727	3370	0.311507	0.539138	0.767544	686.296
[go] ubiquitin protein ligase activity	249	164	65.8635	3754	0.306253	0.523481	0.727951	737.021
[go] protein C-terminus binding	200	163	81.5	4302	0.442133	0.751953	0.997872	457.204
[goSlim] cytoskeleton-dependent intracellular transport	196	163	83.1633	4226	0.4224	0.777345	1.03761	666.325
[goSlim] nuclease activity	231	163	70.5628	3904	0.371083	0.652754	0.863285	782.346
[goSlim] tRNA metabolic process	219	163	74.4292	4249	0.359139	0.653339	0.846241	397.047
[go] fatty acid metabolic process	195	162	83.0769	4018	0.563035	0.784748	1.01078	641.779
[human_keywords] Chaperone	238	162	68.0672	4494	0.457309	0.864251	1.10694	330.104
[human_keywords] ANK repeat	288	162	56.25	3690	0.339309	0.53108	0.774713	1250.53
[human_keywords] Cilium biogenesis/degradation	184	160	86.9565	3367	0.417218	0.485463	0.735661	992.053
[go] basolateral plasma membrane	211	158	74.8815	3474	0.490447	0.663924	0.954727	616.127
[human_keywords] Ribosomal protein	204	157	76.9608	4350	0.43939	0.81045	1.06088	192.642
[go] mitochondrial outer membrane	186	157	84.4086	3969	0.432557	0.809223	1.04666	514.495
[go] protein homooligomerization	239	157	65.6904	3679	0.406922	0.818114	1.08169	711.854
[go] methyltransferase activity	202	157	77.7228	3600	0.313572	0.579945	0.809488	705.074
[go] actin cytoskeleton organization	186	156	83.871	4200	0.45407	0.745215	0.98995	410.407
[go] guanyl-nucleotide exchange factor activity	206	155	75.2427	3895	0.366486	0.449353	0.627407	666.292
[go] regulation of cell population proliferation	201	155	77.1144	3595	0.356815	0.744545	0.999961	665.994
[human_keywords] Methyltransferase	197	155	78.6802	3567	0.315808	0.581498	0.81168	708.947
[go] proteasome-mediated ubiquitin-dependent protein catabolic process	215	153	71.1628	3831	0.340626	0.702428	0.920249	588.664
[go] metabolic process	206	152	73.7864	4069	0.469924	0.74589	0.986325	569.33
[human_keywords] Myristate	200	152	76	3624	0.428921	0.743301	0.965588	533.958
[go] endoplasmic reticulum to Golgi vesicle-mediated transport	197	152	77.1574	4207	0.403289	0.806623	1.02918	694.504
[human_keywords] Transducer	1044	152	14.5594	2467	0.328932	0.554945	0.811774	736.883
[go] transcription factor complex	224	151	67.4107	3178	0.376215	0.687783	0.93451	677.394
[go] receptor complex	214	151	70.5607	3130	0.297231	0.496177	0.745418	926.124
[go] mRNA binding	183	150	81.9672	3898	0.519623	0.813464	1.05188	302.3
[go] protein autophosphorylation	187	150	80.2139	3632	0.402534	0.589791	0.824721	648.596
[go] positive regulation of I-kappaB kinase/NF-kappaB signaling	193	150	77.7202	3603	0.387952	0.810085	1.08205	650.454
[human_keywords] GTPase activation	211	150	71.09	3937	0.376471	0.551201	0.763685	683.11
[human_keywords] NAD	191	149	78.0105	3995	0.63907	0.840275	1.06001	624.679
[go] cell cortex	167	149	89.2216	3784	0.411614	0.800962	1.08379	668.24
[human_keywords] Tumor suppressor	183	149	81.4208	3515	0.367608	0.650475	0.909268	804.665
[go] carbohydrate binding	225	148	65.7778	3401	0.456671	0.661036	0.941278	567.642
[human_keywords] Wnt signaling pathway	206	148	71.8447	3185	0.378408	0.566032	0.790321	1042.44
[human_keywords] Zymogen	247	147	59.5142	3459	0.451942	0.763885	1.03789	757.423
[go] cell surface receptor signaling pathway	272	147	54.0441	2939	0.382898	0.541706	0.777338	898.459
[go] protein dephosphorylation	198	147	74.2424	3558	0.36337	0.756729	1.00613	989.633
[go] adaptive immune response	676	147	21.7456	3170	0.31327	0.770072	1.14218	495.717
[go] protein stabilization	203	146	71.9212	3807	0.436745	0.825719	1.07923	462.93
[human_keywords] TPR repeat	174	145	83.3333	3683	0.411683	0.523079	0.712036	816.609
[human_keywords] NADP	190	144	75.7895	3815	0.606182	0.757703	0.999009	381.406
[goSlim] isomerase activity	182	144	79.1209	3776	0.468138	0.864617	1.14055	481.073
[go] rRNA processing	179	144	80.4469	3970	0.458371	0.601634	0.799303	226.86
[go] aging	179	144	80.4469	3459	0.411601	0.936451	1.24798	545.323
[go] autophagy	183	144	78.6885	3730	0.3474	0.686402	0.928879	439.98
[go] trans-Golgi network	165	143	86.6667	3552	0.375595	0.676581	0.947366	806.429
[go] DNA-binding transcription repressor activity, RNA polymerase II-specific	265	143	53.9623	2724	0.346598	0.526681	0.757961	922.766
[go] lyase activity	180	142	78.8889	3511	0.516845	0.844765	1.15714	716.799
[go] microtubule cytoskeleton	173	142	82.0809	3551	0.431305	0.774888	1.04632	673.419
[go] midbody	161	142	88.1988	3597	0.401415	0.724146	0.967722	751.337
[human_keywords] Prenylation	173	142	82.0809	3546	0.339845	0.948422	1.22668	410.053
[human_keywords] S-adenosyl-L-methionine	184	142	77.1739	3220	0.289532	0.559776	0.776759	753.564
[go] structural constituent of ribosome	201	141	70.1493	3910	0.438243	0.856231	1.11819	185.287
[goSlim] structural constituent of ribosome	201	141	70.1493	3910	0.438243	0.856231	1.11819	185.287
[go] protein folding	175	141	80.5714	3732	0.431642	0.892352	1.1619	243.031
[go] negative regulation of canonical Wnt signaling pathway	204	141	69.1176	3228	0.401719	0.619175	0.826617	725.65
[go] dephosphorylation	191	141	73.822	3500	0.399996	0.706663	0.931917	581.466
[human_keywords] Lyase	178	140	78.6517	3432	0.514508	0.831454	1.13249	736.106
[go] ribonucleoprotein complex	182	140	76.9231	3627	0.513698	0.871285	1.13353	393.135
[go] response to hypoxia	175	140	80	3284	0.468081	0.91312	1.19347	842.049
[go] cytoskeleton organization	180	140	77.7778	3613	0.465529	0.757975	1.08752	555.081
[human_keywords] Primary mitochondrial disease	167	140	83.8323	3851	0.436142	0.875316	1.1492	311.016
[goSlim] helicase activity	179	140	78.2123	3578	0.434072	0.605079	0.838753	640.33
[go] positive regulation of protein phosphorylation	203	140	68.9655	3263	0.38564	0.780795	1.05233	784.947
[go] cytoplasmic vesicle membrane	174	140	80.4598	3189	0.364211	0.664899	0.879512	588.577
[go] spliceosomal complex	186	139	74.7312	3840	0.502967	0.804924	1.0137	220.738
[human_keywords] Guanine-nucleotide releasing factor	177	139	78.5311	3468	0.38089	0.447877	0.643149	715.3
[go] cell-cell adhesion	174	138	79.3103	3555	0.473051	0.653621	0.930302	501.208
[human_keywords] Dwarfism	183	138	75.4098	3275	0.336057	0.670871	0.916271	914.684
[human_keywords] Adaptive immunity	672	138	20.5357	2882	0.30085	0.782677	1.16896	523.327
[go] leukocyte migration	226	137	60.6195	3310	0.371996	0.862707	1.20454	486.239
[human_keywords] Lipid biosynthesis	191	136	71.2042	3156	0.505545	0.770178	1.00317	571.408
[go] blood coagulation	209	136	65.0718	3519	0.317608	1.01137	1.3682	1001.06
[go] DNA replication	165	135	81.8182	3189	0.397212	0.654927	0.863197	987.528
[human_keywords] Fatty acid metabolism	162	134	82.716	3381	0.556226	0.765759	0.988225	618.164
[go] T cell receptor signaling pathway	253	134	52.9644	3472	0.45443	0.635896	0.855311	398.002
[human_keywords] Calmodulin-binding	160	134	83.75	3321	0.429689	0.645269	0.921934	1107.13
[go] defense response to virus	212	134	63.2075	3389	0.396514	0.705173	0.910042	863.311
[go] chemical synaptic transmission	258	134	51.938	2495	0.27289	0.552144	0.806554	713.035
[go] vesicle	180	133	73.8889	3327	0.435066	0.93379	1.32012	699.656
[go] protein glycosylation	186	132	70.9677	2956	0.395654	0.619733	0.850131	824.006
[go] heparin binding	186	132	70.9677	3079	0.296045	1.06453	1.38496	889.062
[human_keywords] Autophagy	162	131	80.8642	3361	0.341471	0.681107	0.926762	464.433
[human_keywords] Ciliopathy	154	130	84.4156	2824	0.488632	0.432273	0.630344	1081.43
[go] dendritic spine	166	130	78.3133	3151	0.406256	0.667913	0.920958	582.561
[go] transmembrane transporter activity	194	129	66.4948	2515	0.49137	0.640097	0.877945	862.699
[go] regulation of cell shape	166	129	77.7108	3415	0.408504	0.815483	1.12892	527.176
[go] translational initiation	155	128	82.5806	3614	0.456958	0.931006	1.19539	147.139
[go] peptidyl-serine phosphorylation	158	128	81.0127	3145	0.376648	0.606954	0.830245	619.992
[goSlim] ligase activity	176	127	72.1591	3430	0.491282	0.749632	0.953196	343.039
[go] chromosome, centromeric region	159	127	79.8742	2845	0.397677	0.731138	0.960031	706.267
[human_keywords] Spermatogenesis	240	126	52.5	2271	0.499047	0.600231	0.853911	873.351
[go] mitotic cell cycle	167	126	75.4491	3034	0.380773	0.77446	1.03897	675.432
[go] presynapse	147	126	85.7143	3062	0.359549	0.660416	0.94507	581.624
[go] regulation of translation	154	125	81.1688	3245	0.442939	0.748916	0.962609	498.79
[human_keywords] Helicase	164	125	76.2195	3253	0.439188	0.59586	0.808137	664.894
[go] late endosome	145	125	86.2069	3055	0.388095	0.756342	1.08018	483.203
[go] Rab GTPase binding	168	125	74.4048	3197	0.358578	0.626197	0.825982	671.223
[go] synaptic vesicle	146	125	85.6164	2961	0.355334	0.765589	1.00557	772.927
[go] helicase activity	161	124	77.0186	3224	0.437419	0.591549	0.804313	670.248
[go] response to lipopolysaccharide	171	124	72.5146	2945	0.437377	0.932434	1.24587	604.355
[go] growth cone	145	124	85.5172	3037	0.409379	0.762564	1.03153	620.655
[go] transferase activity, transferring acyl groups	194	123	63.4021	2928	0.483136	0.700754	0.925883	659.094
[human_keywords] Protein biosynthesis	162	123	75.9259	3423	0.436462	0.830089	1.07398	186.662
[human_keywords] Spliceosome	165	122	73.9394	3355	0.500063	0.821214	1.03406	228.372
[go] mitochondrial membrane	172	122	70.9302	2965	0.442928	0.807481	1.04413	617.565
[go] transcription initiation from RNA polymerase II promoter	198	122	61.6162	2654	0.383268	0.580534	0.798436	756.474
[go] isomerase activity	150	121	80.6667	3181	0.474242	0.884518	1.16072	456.969
[goSlim] vacuolar transport	157	121	77.0701	3199	0.330778	0.680565	0.883017	409.679
[go] transmembrane signaling receptor activity	298	121	40.604	2373	0.319209	0.49358	0.739188	985.06
[go] regulation of small GTPase mediated signal transduction	148	120	81.0811	3103	0.369351	0.606658	0.891887	697.743
[goSlim] peroxisome	142	119	83.8028	3107	0.533034	0.720035	0.939188	426.854
[human_keywords] Acyltransferase	198	119	60.101	2824	0.489687	0.702013	0.925849	672.673
[go] protein localization to plasma membrane	160	119	74.375	3088	0.445309	0.744213	0.999409	340.298
[go] chromatin	139	119	85.6115	2949	0.430808	0.732788	0.950821	632.915
[go] membrane organization	136	119	87.5	3164	0.406204	0.920774	1.35181	312.905
[go] positive regulation of protein kinase B signaling	186	119	63.9785	2797	0.390016	0.699224	0.996547	567.94
[go] positive regulation of NF-kappaB transcription factor activity	183	119	65.0273	2934	0.372367	0.842369	1.12818	646.899
[human_keywords] Isomerase	146	118	80.8219	3087	0.470167	0.870449	1.14081	474.587
[go] integrin binding	140	118	84.2857	2925	0.444623	0.916493	1.23307	709.294
[go] positive regulation of ERK1 and ERK2 cascade	247	118	47.7733	2591	0.394099	0.989621	1.32475	790.138
[go] early endosome membrane	210	117	55.7143	2783	0.380614	0.762464	0.983381	547.412
[go] homophilic cell adhesion via plasma membrane adhesion molecules	170	117	68.8235	2324	0.365667	0.488958	0.749284	905.643
[go] spindle pole	145	117	80.6897	2810	0.348301	0.676391	0.869394	961.078
[human_keywords] Mitochondrion outer membrane	131	116	88.5496	2978	0.469946	0.723484	0.931556	486.76
[go] lipid transport	147	116	78.9116	2846	0.389014	0.729884	1.04583	678.551
[human_keywords] Centromere	148	116	78.3784	2566	0.388843	0.735922	0.967916	705.687
[go] Fc-epsilon receptor signaling pathway	217	116	53.4562	3113	0.369832	0.730302	1.03322	254.592
[go] ligase activity	156	115	73.7179	3127	0.494464	0.747106	0.952057	274.884
[human_keywords] Lectin	174	115	66.092	2482	0.455116	0.638878	0.942399	702.862
[human_keywords] Motor protein	144	115	79.8611	2849	0.407109	0.723108	1.05783	1445.21
[go] G2/M transition of mitotic cell cycle	147	115	78.2313	2814	0.376681	0.654564	0.87993	789.695
[go] kinetochore	135	115	85.1852	2629	0.373205	0.744897	0.947089	765.324
[go] peptidyl-tyrosine phosphorylation	142	115	80.9859	2649	0.337692	0.527232	0.773429	628.537
[human_keywords] Microsome	143	114	79.7203	2817	0.56712	0.778949	1.05929	684.866
[go] SH3 domain binding	140	114	81.4286	2905	0.436023	0.716575	0.995081	555.605
[go] cell-cell signaling	255	114	44.7059	2010	0.386566	0.626858	0.9029	846.125
[go] regulation of immune response	427	114	26.6979	2374	0.324281	0.842437	1.21671	683.724
[human_keywords] Flavoprotein	121	113	93.3884	3087	0.579014	0.763687	0.995955	487.944
[go] Z disc	138	113	81.8841	2854	0.505599	0.8677	1.18705	633.709
[go] response to oxidative stress	142	113	79.5775	2901	0.482343	0.89011	1.18742	704.876
[go] metallopeptidase activity	177	113	63.8418	2735	0.425107	0.59632	0.795888	735.213
[go] positive regulation of canonical Wnt signaling pathway	163	113	69.3252	2825	0.408843	0.683377	0.954091	891.53
[go] neuron projection development	146	113	77.3973	2803	0.389279	0.743975	1.01887	625.33
[go] platelet degranulation	131	113	86.2595	3047	0.326184	1.20584	1.60136	1135.27
[go] histone binding	137	112	81.7518	2889	0.442338	0.679745	0.922057	701.132
[go] cellular response to lipopolysaccharide	200	112	56	2502	0.388152	0.854325	1.1695	597.129
[go] regulation of cell cycle	167	112	67.0659	2474	0.365414	0.691818	0.956607	897.043
[go] phosphoprotein phosphatase activity	163	112	68.7117	2666	0.344	0.736227	0.978686	718.355
[human_keywords] Ligase	154	111	72.0779	3036	0.511513	0.732319	0.924733	227.953
[go] rhythmic process	149	111	74.4966	2569	0.454614	0.793574	1.05171	793.499
[human_keywords] Biological rhythms	148	111	75	2569	0.454614	0.793574	1.05171	793.499
[go] ficolin-1-rich granule lumen	142	110	77.4648	3135	0.522842	0.964158	1.25535	123.261
[go] extracellular matrix structural constituent	143	110	76.9231	2883	0.426281	1.17569	1.5224	772.287
[go] animal organ morphogenesis	145	110	75.8621	2340	0.416616	0.690682	0.97172	650.361
[human_keywords] Angiogenesis	136	110	80.8824	2641	0.369453	0.710368	0.985909	671.837
[go] skeletal system development	156	110	70.5128	2240	0.342041	0.726478	1.05639	932.609
[go] ciliary basal body	134	109	81.3433	2401	0.439614	0.450183	0.654598	832.964
[go] G protein-coupled receptor activity	1001	109	10.8891	1436	0.309998	0.386454	0.608423	1061.28
[human_keywords] Hydroxylation	186	109	58.6022	2660	0.306508	1.02304	1.3467	1201.23
[human_keywords] Endocytosis	137	108	78.8321	2929	0.439746	0.651036	0.862911	640.133
[go] regulation of signal transduction by p53 class mediator	148	108	72.973	2571	0.35671	0.628353	0.842403	834.145
[go] steroid metabolic process	134	107	79.8507	2676	0.572061	0.78414	1.04349	789.15
[go] iron ion binding	160	107	66.875	2620	0.480152	0.672799	0.927971	766.948
[go] protein dimerization activity	220	107	48.6364	2358	0.441479	0.677689	0.923666	816.288
[human_keywords] Metalloprotease	162	107	66.0494	2604	0.435669	0.599287	0.79488	746.563
[goSlim] nucleotidyltransferase activity	147	107	72.7891	2749	0.394637	0.620519	0.806572	576.665
[human_keywords] Inflammatory response	201	107	53.2338	2358	0.378795	0.766725	1.08256	1280.62
[go] receptor-mediated endocytosis	189	107	56.6138	2681	0.334125	1.0159	1.45741	539.199
[go] motile cilium	145	106	73.1034	2163	0.518075	0.496403	0.741161	1133.66
[go] cysteine-type peptidase activity	157	106	67.5159	2749	0.415722	0.714807	0.945423	1153.77
[human_keywords] Thiol protease	158	106	67.0886	2722	0.400123	0.68934	0.905973	1051.43
[go] recycling endosome	136	106	77.9412	2653	0.352987	0.774358	1.11151	507.685
[human_keywords] Nuclease	141	106	75.1773	2469	0.347992	0.650071	0.852657	744.712
[go] centriole	159	106	66.6667	2391	0.347744	0.542499	0.75651	956.657
[go] secretory granule lumen	125	105	84	2989	0.539808	1.00363	1.38182	152.635
[go] peroxisome	128	105	82.0312	2749	0.52318	0.680198	0.886206	389.534
[go] serine-type endopeptidase activity	193	105	54.4041	2401	0.41772	0.812227	1.13883	692.604
[go] nuclease activity	152	105	69.0789	2417	0.349109	0.65216	0.854922	772.473
[go] positive regulation of neuron projection development	124	105	84.6774	2607	0.343253	0.735124	1.024	661.121
[go] cell cycle arrest	137	105	76.6423	2402	0.306079	0.723779	0.990325	639.813
[go] heme binding	160	104	65	2484	0.463686	0.951139	1.38682	1184.43
[go] microtubule cytoskeleton organization	134	104	77.6119	2667	0.401149	0.711257	0.990469	455.666
[go] protein tyrosine kinase activity	135	104	77.037	2358	0.348652	0.500063	0.704889	657.528
[goSlim] hydrolase activity, acting on carbon-nitrogen (but not peptide) bonds	144	103	71.5278	2565	0.468404	0.729488	0.985479	591.199
[go] double-stranded DNA binding	134	103	76.8657	2476	0.399528	0.971554	1.32544	613.505
[go] negative regulation of neuron apoptotic process	150	103	68.6667	2400	0.369379	0.813015	1.09016	686.01
[human_keywords] G-protein coupled receptor	980	103	10.5102	1311	0.309895	0.339771	0.522527	1061.92
[human_keywords] FAD	108	102	94.4444	2778	0.579961	0.771266	1.00013	504.989
[go] nuclear-transcribed mRNA catabolic process, nonsense-mediated decay	132	102	77.2727	2875	0.478716	0.989591	1.24676	225.6
[human_keywords] Neuropathy	110	102	92.7273	2721	0.450471	0.865788	1.13382	379.934
[go] fibrillar center	150	102	68	2530	0.4466	0.705496	0.921224	622.77
[go] negative regulation of endopeptidase activity	164	102	62.1951	2454	0.374558	1.11584	1.40561	674.303
[go] protein-containing complex assembly	127	101	79.5276	2560	0.393468	0.801456	1.03858	460.45
[go] structural molecule activity	194	100	51.5464	2369	0.455476	0.872331	1.176	342.657
[go] late endosome membrane	158	100	63.2911	2333	0.340926	0.68468	0.894957	324.892
[human_keywords] Protein phosphatase	145	100	68.9655	2350	0.334872	0.729514	0.972042	789.477
[go] viral transcription	120	99	82.5	2827	0.503039	0.889343	1.13658	101.259
[go] response to organic cyclic compound	125	99	79.2	2335	0.485749	0.921191	1.1844	772.241
[go] transcription, DNA-templated	149	99	66.443	2238	0.414151	0.596985	0.799866	663.823
[go] anchored component of membrane	158	99	62.6582	1909	0.406834	0.625501	0.918915	748.068
[go] perikaryon	147	99	67.3469	2045	0.371844	0.639628	0.859355	733.679
[go] blood microparticle	184	99	53.8043	2706	0.0934821	1.7128	2.19448	410.991
[go] regulation of mRNA stability	136	98	72.0588	2622	0.511967	0.790729	1.03938	203.2
[human_keywords] Translation regulation	131	98	74.8092	2514	0.442879	0.691775	0.891003	514.487
[go] motor activity	121	98	80.9917	2466	0.436142	0.703359	0.992581	1392.99
[go] exocytosis	129	98	75.969	2393	0.351104	0.628229	0.852713	617.507
[go] neuron differentiation	166	98	59.0361	1994	0.338218	0.685203	0.960869	622.948
[human_keywords] Heme	146	97	66.4384	2254	0.486423	0.95412	1.40344	1226.24
[goSlim] unfolded protein binding	145	97	66.8966	2630	0.448759	0.927003	1.19306	354.701
[go] unfolded protein binding	145	97	66.8966	2630	0.448759	0.927003	1.19306	354.701
[go] positive regulation of angiogenesis	154	97	62.987	2253	0.406048	0.96655	1.2805	837.193
[go] ion channel binding	127	97	76.378	2282	0.402707	0.866696	1.15949	551.671
[human_keywords] Lipid transport	118	97	82.2034	2393	0.383782	0.763722	1.09409	632.526
[go] phosphatase activity	142	96	67.6056	2270	0.398944	0.759402	1.00363	689.459
[human_keywords] Sodium	142	96	67.6056	1528	0.396611	0.480828	0.740158	846.036
[go] postsynapse	125	96	76.8	2424	0.368615	0.762337	0.998229	342.249
[go] nucleic acid phosphodiester bond hydrolysis	140	96	68.5714	2197	0.334403	0.648334	0.859342	934.861
[human_keywords] Alternative initiation	119	95	79.8319	2333	0.412154	0.769934	1.01101	477.276
[human_keywords] GPI-anchor	155	95	61.2903	1836	0.398253	0.622509	0.915647	764.71
[go] central nervous system development	148	95	64.1892	2098	0.351594	0.57955	0.831453	955.671
[go] serine-type peptidase activity	171	94	54.9708	2158	0.443569	0.775185	1.07614	597.975
[go] sensory perception of sound	150	94	62.6667	2007	0.440177	0.693004	0.930663	858.859
[go] bicellular tight junction	132	94	71.2121	2290	0.432007	0.567081	0.770002	508.438
[go] activation of MAPK activity	134	94	70.1493	2121	0.367392	0.768767	1.02772	635.209
[go] calcium ion transport	159	94	59.1195	2050	0.346416	0.647578	0.91099	790.793
[go] transmembrane receptor protein tyrosine kinase signaling pathway	124	94	75.8065	2121	0.345854	0.459313	0.673581	877.612
[go] sarcolemma	110	93	84.5455	2234	0.506609	0.786035	1.08507	454.143
[go] response to bacterium	110	93	84.5455	2204	0.489721	0.818791	1.10043	914.007
[go] platelet activation	117	93	79.4872	2324	0.406975	0.791515	1.07715	1386.85
[go] phospholipid binding	116	93	80.1724	2412	0.398549	0.773042	1.04624	413.718
[go] endomembrane system	130	93	71.5385	2240	0.375069	0.71645	0.926684	640.211
[go] negative regulation of cell growth	134	93	69.403	2173	0.335065	0.838749	1.12498	838.962
[go] visual perception	225	93	41.3333	1909	0.300672	0.740373	1.01841	702.448
[go] lipid catabolic process	137	92	67.1533	2154	0.51539	0.762745	1.03808	742.214
[go] mRNA transport	116	92	79.3103	2486	0.513425	0.789425	0.992099	192.868
[human_keywords] Electron transport	117	92	78.6325	2411	0.508007	1.11083	1.4026	441.916
[go] mRNA export from nucleus	110	92	83.6364	2504	0.482275	0.777724	0.976077	221.552
[human_keywords] Tyrosine-protein kinase	119	92	77.3109	2122	0.347619	0.508577	0.716251	671.786
[go] actin filament organization	112	91	81.25	2330	0.484956	0.944067	1.31836	566.816
[go] nuclear matrix	112	91	81.25	2340	0.472902	0.81936	1.0631	587.075
[go] small GTPase mediated signal transduction	124	91	73.3871	2190	0.402115	0.691623	0.99583	669.359
[go] sodium ion transport	136	91	66.9118	1424	0.390006	0.525201	0.791255	872.43
[go] negative regulation of cell migration	154	91	59.0909	2268	0.385094	0.784729	1.13723	716.585
[human_keywords] mRNA transport	114	90	78.9474	2430	0.509844	0.769101	0.968099	188.856
[goSlim] hydrolase activity, acting on glycosyl bonds	135	90	66.6667	2308	0.432398	0.720621	0.953463	801.213
[go] defense response to bacterium	328	90	27.439	1964	0.307709	1.09376	1.5541	1165.75
[human_keywords] Peroxisome	111	89	80.1802	2292	0.534047	0.628489	0.813037	403.707
[go] cell-cell adherens junction	111	89	80.1802	2329	0.482296	0.653195	0.894934	214.845
[go] chaperone binding	109	89	81.6514	2400	0.45324	0.941609	1.21922	412.679
[human_keywords] DNA replication	100	89	89	2213	0.426712	0.615719	0.818941	735.991
[human_keywords] SH2 domain	111	89	80.1802	2208	0.407112	0.611469	0.821383	486.145
[go] protein N-terminus binding	123	89	72.3577	2238	0.382355	0.84335	1.11448	447.934
[go] histone deacetylase binding	123	89	72.3577	2009	0.36755	0.690625	0.957413	678.99
[go] phosphatidylinositol binding	99	89	89.899	2268	0.3668	0.649478	0.818926	501.57
[human_keywords] rRNA processing	104	88	84.6154	2388	0.444384	0.551125	0.708466	263.299
[go] ribosome biogenesis	109	88	80.7339	2399	0.435156	0.609675	0.80512	471.319
[go] kidney development	128	88	68.75	2012	0.406532	0.78656	1.1253	845.751
[go] integral component of endoplasmic reticulum membrane	135	88	65.1852	2034	0.38541	0.800035	1.04832	596.654
[go] Fc-gamma receptor signaling pathway involved in phagocytosis	160	88	55	2343	0.359723	0.918285	1.37993	422.887
[go] ubiquitin ligase complex	113	88	77.8761	2202	0.354547	0.662431	0.889676	791.306
[go] tRNA processing	111	88	79.2793	2238	0.31041	0.6122	0.810533	460.246
[go] organelle membrane	111	87	78.3784	2102	0.549658	0.754488	1.03879	698.749
[go] stimulatory C-type lectin receptor signaling pathway	134	87	64.9254	2338	0.503057	0.689025	0.897828	557.315
[go] ruffle	108	87	80.5556	2329	0.481069	0.704863	0.914537	914.607
[go] ruffle membrane	99	87	87.8788	2298	0.454113	0.644386	0.91136	443.439
[go] Golgi organization	120	87	72.5	2421	0.446997	0.695669	0.923697	384.068
[go] muscle contraction	115	87	75.6522	2071	0.41638	1.05508	1.44711	745.401
[go] positive regulation of nucleic acid-templated transcription	125	87	69.6	2046	0.411621	0.678633	0.947987	459.32
[go] glucose homeostasis	116	87	75	1977	0.389088	0.736154	1.02684	740.207
[human_keywords] Homeobox	265	87	32.8302	1154	0.374385	0.392202	0.650915	411.079
[go] neuron migration	115	87	75.6522	1919	0.363612	0.627028	0.882311	740.774
[human_keywords] Steroid metabolism	103	86	83.4951	2227	0.54924	0.796656	1.05225	845.319
[go] nuclear chromosome, telomeric region	131	86	65.6489	2279	0.519198	0.742143	0.944106	830.178
[go] RNA processing	96	86	89.5833	2307	0.494673	0.731373	0.946486	532.233
[go] male gonad development	108	86	79.6296	1701	0.4407	0.711363	0.974586	878.438
[go] cellular response to hypoxia	129	86	66.6667	1849	0.390154	0.957444	1.22065	1122.98
[human_keywords] Kinetochore	104	86	82.6923	1947	0.36794	0.695971	0.898155	701.741
[go] condensed chromosome kinetochore	104	86	82.6923	1927	0.356634	0.700666	0.903424	732.221
[go] positive regulation of MAPK cascade	122	86	70.4918	1844	0.345795	0.732801	1.10731	639.215
[go] proton transmembrane transport	130	85	65.3846	1911	0.495193	0.87519	1.24656	711.592
[go] protease binding	117	85	72.6496	2171	0.449921	0.904045	1.1606	769.279
[human_keywords] Serine protease	162	85	52.4691	1950	0.441551	0.77129	1.07985	634.111
[go] chromatin remodeling	111	85	76.5766	2104	0.433225	0.632719	0.830771	896.965
[go] transport vesicle	109	85	77.9817	2101	0.428768	0.838867	1.09298	564.841
[human_keywords] Antiviral defense	136	85	62.5	2214	0.428354	0.70338	0.907674	852.835
[human_keywords] Sodium transport	126	85	67.4603	1330	0.406871	0.499649	0.764907	892.665
[go] structural constituent of cytoskeleton	112	84	75	2162	0.504372	1.10752	1.51519	279.441
[go] melanosome	112	84	75	2320	0.502368	0.859904	1.06525	235.725
[go] cholesterol metabolic process	100	84	84	2163	0.474556	0.814091	1.09958	761.388
[go] secretory granule membrane	106	84	79.2453	2147	0.469002	0.760114	1.01263	277.941
[go] cellular response to tumor necrosis factor	153	84	54.902	1936	0.467428	0.957754	1.29076	701.75
[go] osteoblast differentiation	110	84	76.3636	1934	0.465838	0.775393	1.05224	337.532
[go] lysosomal lumen	108	84	77.7778	2210	0.452507	0.978275	1.28646	445.563
[goSlim] plasma membrane organization	113	84	74.3363	2002	0.412881	0.782597	1.04819	442.588
[go] chemotaxis	191	84	43.9791	1811	0.410052	0.933139	1.25221	473.871
[human_keywords] Lipid degradation	116	83	71.5517	1981	0.521039	0.698332	0.916526	775.721
[go] axoneme	100	83	83	1773	0.515004	0.407046	0.614746	1196.45
[go] basement membrane	94	83	88.2979	2152	0.462477	0.897913	1.15706	722.554
[go] transcription coregulator activity	95	83	87.3684	1956	0.433144	0.639736	0.860029	674.418
[go] single-stranded DNA binding	113	83	73.4513	2049	0.421839	0.839315	1.14294	766.834
[go] ciliary basal body-plasma membrane docking	106	83	78.3019	2010	0.411451	0.590717	0.844661	888.149
[goSlim] ubiquitin-like protein binding	104	83	79.8077	2042	0.40905	0.859228	1.10952	633.149
[go] G1/S transition of mitotic cell cycle	102	83	81.3725	1898	0.398222	0.637328	0.850613	726.462
[go] cellular protein modification process	116	83	71.5517	2085	0.379236	0.879546	1.1268	477.177
[go] kinase binding	101	83	82.1782	2066	0.373873	0.770604	1.03484	636.139
[go] growth factor activity	164	83	50.6098	1613	0.317422	0.967829	1.32818	1223.54
[human_keywords] tRNA processing	107	83	77.5701	2093	0.295057	0.599949	0.800049	488.561
[go] electron transport chain	96	82	85.4167	2216	0.654004	0.992157	1.30073	317.363
[go] response to virus	121	82	67.7686	2020	0.476274	0.866017	1.13123	516.434
[go] integrin-mediated signaling pathway	107	82	76.6355	2148	0.462511	0.893783	1.22869	566.1
[go] protein phosphatase binding	88	82	93.1818	2156	0.454934	0.632394	0.878374	361.89
[go] cellular response to leukemia inhibitory factor	100	82	82	1887	0.453189	0.81165	1.00093	699.505
[go] response to ethanol	110	82	74.5455	1976	0.439808	0.864774	1.18991	448.194
[human_keywords] ER-Golgi transport	96	82	85.4167	2251	0.43445	0.756026	0.967562	190.798
[goSlim] translation factor activity, RNA binding	110	82	74.5455	2252	0.434296	0.888907	1.17008	288.762
[go] regulation of lipid metabolic process	95	82	86.3158	1950	0.421436	0.75363	1.01263	853.291
[go] mitochondrial translational termination	97	82	84.5361	2268	0.398245	0.601356	0.745056	218.079
[go] tumor necrosis factor-mediated signaling pathway	154	82	53.2468	1937	0.380327	0.832605	1.15028	368.174
[go] macroautophagy	103	82	79.6117	2205	0.33903	0.721971	0.924731	378.599
[human_keywords] Carbohydrate metabolism	102	81	79.4118	2044	0.536246	0.659176	0.883318	410.856
[go] adherens junction	95	81	85.2632	2088	0.423907	0.586778	0.802405	544.987
[go] mitochondrial translational elongation	96	81	84.375	2241	0.412361	0.616085	0.768865	206.445
[go] peptidase inhibitor activity	125	81	64.8	1887	0.407141	1.08282	1.35886	739.878
[go] negative regulation of peptidase activity	125	81	64.8	1887	0.405175	1.07502	1.35431	737.723
[go] calcium ion transmembrane transport	136	81	59.5588	1749	0.345692	0.622072	0.8906	844.42
[go] actin filament	93	80	86.0215	2171	0.562694	0.958827	1.40558	437.508
[go] SRP-dependent cotranslational protein targeting to membrane	100	80	80	2282	0.498333	0.966845	1.22377	94.8591
[go] axonogenesis	97	80	82.4742	1794	0.428923	0.70742	1.07337	567.884
[go] response to estradiol	106	80	75.4717	1852	0.421111	0.977019	1.29014	814.223
[human_keywords] Protease inhibitor	121	80	66.1157	1858	0.403961	1.08269	1.36157	748.857
[go] Notch signaling pathway	128	80	62.5	1700	0.365431	0.712263	0.988766	620.732
[human_keywords] Postsynaptic cell membrane	158	80	50.6329	1302	0.174902	0.52005	0.787882	740.737
[go] azurophil granule lumen	105	79	75.2381	2260	0.459156	1.09885	1.38687	237.113
[human_keywords] Alternative promoter usage	99	79	79.798	1855	0.428989	0.692632	0.956714	1014.95
[go] cell-matrix adhesion	104	79	75.9615	2008	0.400259	1.01879	1.32266	792.937
[go] PML body	109	79	72.4771	1838	0.389227	0.657001	0.91695	693.188
[go] activation of protein kinase activity	96	79	82.2917	1951	0.382764	0.619774	0.824494	603.816
[go] regulation of GTPase activity	92	79	85.8696	2055	0.368913	0.484034	0.683861	387.789
[human_keywords] Cardiomyopathy	89	78	87.6404	2018	0.560783	0.966404	1.32386	468.819
[go] symporter activity	118	78	66.1017	1221	0.482405	0.424137	0.630608	951.565
[go] regulation of cell migration	97	78	80.4124	1841	0.376016	0.775779	1.14506	598.256
[go] ossification	107	78	72.8972	1670	0.374247	0.890993	1.22903	999.851
[human_keywords] ADP-ribosylation	119	78	65.5462	1981	0.35992	1.08826	1.48328	1044.96
[go] cytokine activity	268	78	29.1045	1319	0.338792	0.861924	1.21982	790.213
[go] ion channel activity	207	78	37.6812	1220	0.156522	0.386544	0.61289	1361.63
[go] cytoskeletal protein binding	91	77	84.6154	2025	0.533163	0.735542	1.03121	266.765
[go] female pregnancy	99	77	77.7778	1547	0.495015	0.843862	1.13067	793.584
[human_keywords] Symport	118	77	65.2542	1217	0.481623	0.423781	0.630828	950.647
[go] antigen processing and presentation of exogenous peptide antigen via MHC class II	167	77	46.1078	2050	0.459384	0.761396	0.965984	531.263
[go] wound healing	96	77	80.2083	1926	0.445995	0.956531	1.34687	594.041
[go] cell body	96	77	80.2083	1933	0.439425	0.900086	1.27737	564.092
[go] specific granule membrane	123	77	62.6016	1918	0.433775	0.783327	1.01273	618.809
[go] secretory granule	107	77	71.9626	1742	0.404905	0.827447	1.12192	522.06
[go] chromosome segregation	96	77	80.2083	1749	0.332244	0.819073	1.10451	892.354
[go] apical part of cell	91	76	83.5165	1894	0.512651	0.644987	0.942575	450.035
[go] cellular response to insulin stimulus	100	76	76	1927	0.452526	0.803995	1.02663	631.439
[human_keywords] Ribosome biogenesis	90	76	84.4444	2067	0.42698	0.610461	0.800378	522.036
[go] interleukin-1-mediated signaling pathway	116	76	65.5172	1975	0.396493	0.694485	0.926546	277.893
[go] dioxygenase activity	88	76	86.3636	1878	0.351245	0.597068	0.794458	686.036
[human_keywords] Dioxygenase	88	76	86.3636	1878	0.351245	0.597068	0.794458	686.036
[go] regulation of ion transmembrane transport	165	76	46.0606	1211	0.305609	0.586855	0.832168	973.485
[go] electron transfer activity	86	75	87.2093	2059	0.632607	0.890545	1.13257	246.922
[go] response to toxic substance	106	75	70.7547	1737	0.530526	0.864641	1.07991	831.894
[go] liver development	87	75	86.2069	1862	0.446127	0.808599	1.06712	660.946
[go] ephrin receptor signaling pathway	89	75	84.2697	1883	0.391356	0.755122	1.18323	297.185
[go] peptidyl-tyrosine dephosphorylation	112	75	66.9643	1692	0.319319	0.650033	0.884961	860.506
[go] xenobiotic metabolic process	100	74	74	1890	0.607484	0.877901	1.16013	597.237
[go] response to organic substance	93	74	79.5699	1726	0.480009	0.997293	1.39348	574.424
[go] mitochondrion organization	95	74	77.8947	1923	0.431074	0.772928	0.984938	812.5
[go] lung development	102	74	72.549	1634	0.411931	0.825084	1.13361	938.604
[go] regulation of Rho protein signal transduction	95	74	77.8947	1868	0.404333	0.533124	0.805012	691.977
[go] protein localization	86	74	86.0465	1741	0.393997	0.639862	0.840708	1036.83
[go] SCF-dependent proteasomal ubiquitin-dependent protein catabolic process	114	74	64.9123	1857	0.392399	0.627136	0.845874	493.899
[goSlim] pigmentation	98	74	75.5102	1863	0.389354	0.652347	0.877697	518.039
[go] collagen trimer	105	74	70.4762	1661	0.378316	0.938318	1.21014	947.147
[go] positive regulation of phosphatidylinositol 3-kinase signaling	97	74	76.2887	1739	0.358575	0.697284	1.05577	521.584
[human_keywords] Potassium	146	74	50.6849	1309	0.342964	0.59676	0.849807	646.172
[go] protein tyrosine phosphatase activity	114	74	64.9123	1675	0.318631	0.641433	0.87504	853.309
[go] potassium ion transport	149	74	49.6644	1174	0.313141	0.576136	0.831405	923.806
[human_keywords] Translocation	93	73	78.4946	1991	0.48139	0.765953	0.954705	173.612
[go] insulin receptor signaling pathway	94	73	77.6596	1846	0.44864	0.635359	0.820679	524.476
[go] retrograde vesicle-mediated transport, Golgi to endoplasmic reticulum	93	73	78.4946	1969	0.437844	0.78	0.991256	569.71
[go] PDZ domain binding	89	73	82.0225	1673	0.435938	0.554931	0.793742	624.103
[go] cell morphogenesis	102	73	71.5686	1709	0.413125	0.580228	0.768716	587.487
[human_keywords] Non-syndromic deafness	118	73	61.8644	1557	0.394725	0.757347	1.21074	580.441
[go] thiol-dependent ubiquitinyl hydrolase activity	118	73	61.8644	1829	0.388364	0.690029	0.928135	1333.84
[go] P-body	99	73	73.7374	1817	0.384576	0.696307	0.905052	656.667
[human_keywords] Collagen	102	73	71.5686	1633	0.379013	0.945119	1.21641	957.117
[go] positive regulation of cytosolic calcium ion concentration	156	73	46.7949	1345	0.355699	0.784065	1.10526	692.538
[go] endonuclease activity	102	73	71.5686	1642	0.35074	0.662288	0.885557	972.474
[go] nuclear pore	89	72	80.8989	1944	0.501622	0.763972	0.953866	172.566
[go] endopeptidase activity	111	72	64.8649	1825	0.461439	0.813862	1.09111	463.983
[human_keywords] Tight junction	109	72	66.055	1728	0.445602	0.563217	0.786388	518.469
[go] Wnt signaling pathway, planar cell polarity pathway	110	72	65.4545	1955	0.431586	0.666652	0.923025	288.561
[go] viral entry into host cell	104	72	69.2308	1747	0.399156	0.808652	1.02736	657.518
[go] Schaffer collateral - CA1 synapse	87	72	82.7586	1729	0.314844	0.807313	1.2701	381.647
[go] voltage-gated ion channel activity	159	72	45.283	1097	0.30108	0.549471	0.797601	1039.33
[human_keywords] Voltage-gated channel	159	72	45.283	1097	0.30108	0.549471	0.797601	1039.33
[go] protein homotetramerization	88	71	80.6818	1798	0.581443	0.824433	1.06631	309.139
[go] catalytic step 2 spliceosome	92	71	77.1739	2002	0.544795	0.865114	1.08771	144.748
[go] RNA polymerase II distal enhancer sequence-specific DNA binding	109	71	65.1376	1494	0.443945	0.830354	1.17545	408.052
[go] mitochondrial intermembrane space	84	71	84.5238	1940	0.441109	0.83652	1.07432	286.694
[go] thiol-dependent ubiquitin-specific protease activity	112	71	63.3929	1808	0.391122	0.704427	0.952151	1231.73
[go] positive regulation of DNA-binding transcription factor activity	143	71	49.6503	1609	0.386812	0.73198	0.982171	544.452
[go] phagocytic vesicle	75	71	94.6667	1928	0.383421	0.944615	1.26975	385.716
[go] transforming growth factor beta receptor signaling pathway	104	71	68.2692	1721	0.358166	0.814448	1.03778	583.504
[human_keywords] Stress response	107	70	65.4206	1844	0.46197	0.835681	1.1157	509.519
[go] muscle organ development	108	70	64.8148	1614	0.448508	0.786729	1.15037	1422.35
[go] cellular response to oxidative stress	110	70	63.6364	1803	0.441314	0.932477	1.18692	558.452
[go] neural tube closure	85	70	82.3529	1660	0.418391	0.631506	0.884146	573.177
[go] epidermis development	115	70	60.8696	1283	0.418161	0.77287	1.10613	697.769
[go] DNA recombination	113	70	61.9469	1648	0.413279	0.802254	1.06928	755.435
[go] retrograde transport, endosome to Golgi	89	70	78.6517	1922	0.39984	0.69419	0.883369	517.226
[go] protein import into nucleus	92	70	76.087	1790	0.394952	0.828201	1.05829	523.876
[go] Golgi lumen	117	70	59.8291	1636	0.393228	0.889621	1.25334	1094.43
[go] nucleotidyltransferase activity	85	70	82.3529	1792	0.384009	0.612454	0.799227	703.482
[go] regulation of cellular response to heat	93	69	74.1935	1988	0.533768	0.704498	0.894573	180.266
[go] transporter activity	107	69	64.486	1374	0.481147	0.506802	0.710902	865.047
[go] positive regulation of cold-induced thermogenesis	102	69	67.6471	1537	0.427168	0.901538	1.27936	647.148
[go] response to endoplasmic reticulum stress	90	69	76.6667	1743	0.407647	0.763002	0.978369	559.366
[go] beta-catenin binding	86	69	80.2326	1690	0.401002	0.6912	0.953662	750.913
[go] anaphase-promoting complex-dependent catabolic process	101	69	68.3168	1671	0.395744	0.731532	0.977545	374.822
[go] activation of GTPase activity	105	69	65.7143	1834	0.373125	0.517183	0.698267	576.495
[go] DNA duplex unwinding	79	69	87.3418	1675	0.351448	0.544661	0.76319	845.074
[go] phosphatidylinositol biosynthetic process	78	69	88.4615	1740	0.327552	0.646861	0.843939	461.4
[go] cell redox homeostasis	77	68	88.3117	1801	0.509738	0.876545	1.14119	579.644
[go] filopodium	82	68	82.9268	1780	0.494138	0.837151	1.23961	673.477
[go] cellular calcium ion homeostasis	113	68	60.177	1623	0.475422	0.747642	1.00507	559.764
[go] regulation of mitotic cell cycle phase transition	103	68	66.0194	1746	0.464537	0.70912	0.940317	273.271
[go] mitotic spindle	90	68	75.5556	1650	0.431359	0.7436	0.992083	787.687
[go] trans-Golgi network membrane	143	68	47.5524	1794	0.422349	0.727833	0.946315	680.863
[go] multicellular organism growth	86	68	79.0698	1610	0.417849	0.606054	0.818921	1605.31
[go] microtubule-based movement	86	68	79.0698	1573	0.389488	0.578703	0.798194	1415.97
[go] regulation of G2/M transition of mitotic cell cycle	91	68	74.7253	1779	0.383128	0.634372	0.87311	819.835
[go] synaptic vesicle membrane	89	68	76.4045	1421	0.374702	0.52007	0.769697	767.548
[human_keywords] Heparin-binding	98	68	69.3878	1623	0.350371	1.17343	1.51754	800.758
[go] endosomal transport	80	68	85	1822	0.349696	0.773413	0.982843	367.053
[go] meiotic cell cycle	126	67	53.1746	1210	0.526314	0.631545	0.909429	751.481
[go] cellular oxidant detoxification	93	67	72.043	1791	0.497878	1.06205	1.52184	678.492
[go] endoplasmic reticulum-Golgi intermediate compartment	85	67	78.8235	1809	0.473959	0.929369	1.21321	304.781
[go] lipid droplet	83	67	80.7229	1745	0.466532	0.966695	1.24886	421.261
[goSlim] lipid droplet	83	67	80.7229	1745	0.466532	0.966695	1.24886	421.261
[go] double-stranded RNA binding	70	67	95.7143	1792	0.455304	0.925234	1.20782	858.127
[go] ATPase binding	86	67	77.907	1758	0.448198	0.825071	1.10604	417.318
[go] negative regulation of translation	80	67	83.75	1706	0.444606	0.858685	1.08659	663.006
[go] negative regulation of protein binding	74	67	90.5405	1644	0.409331	0.814969	1.14026	499.38
[go] positive regulation of peptidyl-tyrosine phosphorylation	96	67	69.7917	1559	0.370746	0.84266	1.12751	642.6
[go] cellular response to calcium ion	87	67	77.0115	1459	0.370261	0.778638	0.998672	748.97
[human_keywords] Endonuclease	83	67	80.7229	1505	0.348432	0.68601	0.911064	921.694
[go] ubiquitin binding	80	66	82.5	1671	0.434314	0.896173	1.16051	566.278
[go] cellular response to mechanical stimulus	80	66	82.5	1676	0.395419	0.797257	1.07431	516.733
[go] GDP binding	74	66	89.1892	1703	0.381754	0.965812	1.22215	352.149
[go] recycling endosome membrane	117	66	56.4103	1563	0.363638	0.876169	1.13024	637.474
[go] potassium ion transmembrane transport	145	66	45.5172	989	0.267177	0.479375	0.698583	948.786
[go] RNA helicase activity	93	65	69.8925	1729	0.533959	0.715554	0.946975	538.991
[go] activation of cysteine-type endopeptidase activity involved in apoptotic process	98	65	66.3265	1708	0.458344	1.11451	1.40004	1249.29
[go] Ras protein signal transduction	78	65	83.3333	1632	0.441797	0.628959	0.83811	509.996
[go] positive regulation of catalytic activity	88	65	73.8636	1638	0.418562	0.858537	1.20388	308.466
[go] positive regulation of cell growth	90	65	72.2222	1631	0.401952	0.91513	1.27363	506.744
[go] snRNA transcription by RNA polymerase II	73	65	89.0411	1592	0.389306	0.533153	0.724321	529.976
[go] hydrolase activity, acting on glycosyl bonds	98	65	66.3265	1680	0.388881	0.744947	0.983367	872.014
[go] anatomical structure morphogenesis	137	65	47.4453	1197	0.379543	0.648826	0.955325	874.098
[go] Rho guanyl-nucleotide exchange factor activity	83	65	78.3133	1627	0.374562	0.440607	0.621889	755.274
[human_keywords] Calcium transport	106	65	61.3208	1418	0.361497	0.610534	0.873707	941.86
[human_keywords] Sensory transduction	742	65	8.76011	1197	0.289545	0.651002	0.896523	1009.9
[go] response to stimulus	732	65	8.87978	1197	0.289545	0.651002	0.896523	1009.9
[human_keywords] Sterol metabolism	77	64	83.1169	1663	0.502213	0.828129	1.08793	687.816
[go] cellular response to interferon-gamma	126	64	50.7937	1643	0.487544	0.913429	1.25272	450.497
[human_keywords] Flagellum	94	64	68.0851	1260	0.48581	0.521408	0.769817	1318.08
[go] acrosomal vesicle	96	64	66.6667	1256	0.456885	0.652272	0.91379	1004.66
[go] transcription-coupled nucleotide-excision repair	81	64	79.0123	1707	0.441372	0.726466	0.947855	325.857
[go] positive regulation of peptidyl-serine phosphorylation	92	64	69.5652	1639	0.439789	0.742712	0.997676	584.291
[go] Rho protein signal transduction	79	64	81.0127	1637	0.433184	0.870126	1.16809	479.631
[go] regulation of macroautophagy	77	64	83.1169	1674	0.376503	0.730087	0.922628	440.069
[human_keywords] Growth factor	133	64	48.1203	1185	0.342216	0.958482	1.31153	1344.59
[go] stress fiber	69	63	91.3043	1741	0.575259	1.01105	1.34758	497.076
[go] monooxygenase activity	102	63	61.7647	1523	0.56858	0.583558	0.813692	974.909
[go] response to nutrient	80	63	78.75	1549	0.515206	0.8995	1.14733	433.527
[go] negative regulation of protein kinase activity	89	63	70.7865	1625	0.451873	0.912668	1.26274	460.357
[go] circadian rhythm	91	63	69.2308	1322	0.42995	0.882684	1.16506	1152.19
[go] negative regulation of protein phosphorylation	80	63	78.75	1576	0.416478	0.834381	1.06196	546.619
[go] cholesterol homeostasis	107	63	58.8785	1423	0.399616	0.939568	1.22307	1047.58
[go] negative regulation of angiogenesis	128	63	49.2188	1476	0.399072	0.910624	1.27607	798.412
[go] microtubule motor activity	83	63	75.9036	1477	0.382929	0.562378	0.78671	1219.53
[go] positive regulation of JNK cascade	94	63	67.0213	1384	0.351841	0.700726	1.04533	679.205
[go] Rab protein signal transduction	72	63	87.5	1611	0.350483	0.902813	1.14073	369.473
[go] post-embryonic development	78	63	80.7692	1475	0.331112	0.70056	0.922871	706.874
[go] modulation of chemical synaptic transmission	87	63	72.4138	1310	0.326916	0.570962	0.874992	680.13
[go] presynaptic membrane	81	63	77.7778	1348	0.282993	0.557615	0.809305	631.069
[human_keywords] Monooxygenase	99	62	62.6263	1494	0.56484	0.577365	0.808925	993.015
[go] fatty acid biosynthetic process	75	62	82.6667	1431	0.505558	0.853462	1.06731	685.239
[go] protein binding, bridging	85	62	72.9412	1662	0.468343	0.70622	0.92946	413.592
[go] cysteine-type endopeptidase activity	101	62	61.3861	1626	0.451564	0.721674	0.956958	1213.28
[go] positive regulation of signal transduction	72	62	86.1111	1531	0.430317	0.641184	0.920758	524.128
[go] regulation of catalytic activity	90	62	68.8889	1652	0.429035	0.770956	1.03608	492.404
[go] transcription elongation from RNA polymerase II promoter	85	62	72.9412	1613	0.425468	0.709551	0.953746	350.356
[go] regulation of protein stability	78	62	79.4872	1615	0.387599	0.873079	1.30007	601.367
[go] serine-type endopeptidase inhibitor activity	97	62	63.9175	1503	0.363109	1.11668	1.40086	644.054
[go] response to insulin	74	61	82.4324	1502	0.517859	0.726877	0.948993	659.876
[go] cornification	126	61	48.4127	1118	0.457876	0.784301	1.13422	634.747
[go] hormone activity	119	61	51.2605	863	0.449617	0.813732	1.17648	551.303
[go] virus receptor activity	92	61	66.3043	1441	0.438879	0.798995	1.03466	571.866
[human_keywords] Retinitis pigmentosa	101	61	60.396	1319	0.426692	0.615503	0.875758	733.458
[go] regulation of growth	84	61	72.619	1462	0.389199	0.767723	1.05881	786.555
[go] negative regulation of NF-kappaB transcription factor activity	97	61	62.8866	1402	0.357998	0.840471	1.13912	773.661
[go] positive regulation of protein ubiquitination	72	61	84.7222	1350	0.357751	0.757209	1.07152	863.834
[go] regulation of actin cytoskeleton organization	77	61	79.2208	1480	0.354921	0.813242	1.15314	755.474
[go] mRNA 3'-UTR binding	79	60	75.9494	1382	0.513255	0.856242	1.08103	564.571
[human_keywords] Multifunctional enzyme	80	60	75	1619	0.477707	0.688683	0.923597	507.2
[go] positive regulation of translation	77	60	77.9221	1579	0.474833	0.901093	1.16333	389.4
[go] phosphatidylinositol-4,5-bisphosphate binding	76	60	78.9474	1515	0.469656	0.691556	0.909387	351.463
[go] vascular endothelial growth factor receptor signaling pathway	64	60	93.75	1518	0.457631	0.657658	0.917356	510.602
[go] clathrin-coated vesicle	69	60	86.9565	1613	0.441997	0.646634	0.831982	786.219
[go] cerebral cortex development	81	60	74.0741	1389	0.440233	0.698614	0.938755	607.812
[go] protein sumoylation	65	60	92.3077	1550	0.433135	0.692315	0.957814	570.943
[go] cytoplasmic ribonucleoprotein granule	84	60	71.4286	1654	0.4244	0.828988	1.16775	468.587
[go] tertiary granule membrane	106	60	56.6038	1412	0.402097	0.791157	1.05271	586.134
[go] metalloendopeptidase activity	114	60	52.6316	1381	0.36335	0.572685	0.821993	833.065
[go] locomotory behavior	92	60	65.2174	1269	0.348441	0.613505	0.837027	788.884
[human_keywords] Potassium transport	127	60	47.2441	946	0.311176	0.523893	0.78252	784.573
[go] flavin adenine dinucleotide binding	65	59	90.7692	1639	0.584022	0.710083	0.896982	452.913
[go] spermatid development	90	59	65.5556	1139	0.535668	0.556711	0.820615	556.527
[go] protein targeting to peroxisome	69	59	85.5072	1479	0.51258	0.738111	0.974909	463.169
[go] caveola	78	59	75.641	1407	0.440385	0.804299	1.14153	705.035
[go] response to unfolded protein	85	59	69.4118	1479	0.419967	0.956882	1.18351	592.369
[go] neuron projection morphogenesis	70	59	84.2857	1408	0.389741	0.668949	0.964089	714.079
[go] ubiquitin-dependent ERAD pathway	83	59	71.0843	1536	0.381546	0.67399	0.867999	456.47
[go] response to wounding	86	59	68.6047	1314	0.379465	0.881333	1.13481	904.017
[human_keywords] Copper	66	59	89.3939	1375	0.374697	1.19177	1.56691	729.988
[go] defense response	210	59	28.0952	1363	0.363942	0.797399	1.14837	407.204
[go] cellular response to starvation	74	59	79.7297	1455	0.355345	0.761685	1.01267	893.411
[go] amyloid-beta binding	87	59	67.8161	1391	0.345211	0.726983	1.02382	472.995
[human_keywords] Exocytosis	73	59	80.8219	1427	0.339445	0.552236	0.751347	486.268
[go] neuromuscular junction	79	59	74.6835	1420	0.328266	0.794536	1.1369	661.005
[go] platelet alpha granule lumen	69	59	85.5072	1542	0.245457	1.36433	1.70332	1990.53
[go] epithelial cell differentiation	76	58	76.3158	1361	0.597057	0.879529	1.21764	566.11
[go] phagocytosis	75	58	77.3333	1436	0.461095	0.757734	0.999808	731.426
[go] regulation of inflammatory response	83	58	69.8795	1369	0.437979	0.854493	1.22219	1115.96
[human_keywords] Glycosidase	91	58	63.7363	1507	0.396542	0.742917	0.985383	877.695
[go] hematopoietic progenitor cell differentiation	72	58	80.5556	1242	0.394794	0.69309	0.925891	1220.07
[go] phagocytic vesicle membrane	127	58	45.6693	1542	0.392803	0.856623	1.10824	470.106
[go] chloride transmembrane transport	97	58	59.7938	1124	0.344402	0.646101	0.932186	717.268
[go] fibroblast growth factor receptor signaling pathway	80	58	72.5	1361	0.335567	0.725577	0.944735	725.126
[go] regulation of complement activation	153	58	37.9085	1491	0.0412444	1.12334	1.46581	263.278
[go] oxidoreductase activity, acting on paired donors, with incorporation or reduction of molecular oxygen	97	57	58.7629	1383	0.493482	0.588668	0.796086	1014.57
[go] calcium-dependent protein binding	64	57	89.0625	1496	0.449934	0.899822	1.17325	609.83
[human_keywords] Host cell receptor for virus entry	86	57	66.2791	1351	0.440086	0.764401	0.995923	472.841
[go] extrinsic component of membrane	70	57	81.4286	1477	0.429781	0.666509	0.875688	1153.69
[go] mitochondrial respiratory chain complex I assembly	72	57	79.1667	1581	0.424492	0.892261	1.12775	163.906
[human_keywords] Hereditary spastic paraplegia	58	57	98.2759	1457	0.389007	0.642304	0.872671	574.315
[go] double-strand break repair via homologous recombination	85	57	67.0588	1273	0.386741	0.721197	0.954047	1147.15
[go] positive regulation of endothelial cell proliferation	74	57	77.027	1314	0.369272	0.842697	1.15215	767.586
[go] cellular response to drug	68	57	83.8235	1292	0.368582	0.948663	1.22567	642.627
[go] I-kappaB kinase/NF-kappaB signaling	80	57	71.25	1393	0.351852	0.618909	0.848794	644.042
[go] negative regulation of neuron projection development	69	57	82.6087	1368	0.351166	0.79902	1.11668	647.292
[go] negative regulation of cell death	78	57	73.0769	1403	0.351036	0.828653	1.11247	662.467
[go] positive regulation of protein binding	74	57	77.027	1450	0.337907	0.897805	1.1753	728.074
[go] autophagosome	74	57	77.027	1477	0.324669	0.662462	0.849496	907.341
[go] BMP signaling pathway	87	57	65.5172	1127	0.272571	0.634089	0.883525	720.362
[go] complement activation, classical pathway	223	57	25.5605	1356	-0.0177996	1.2028	1.63548	337.193
[go] microvillus	66	56	84.8485	1437	0.55518	0.756981	1.06574	484.124
[human_keywords] Cholesterol metabolism	68	56	82.3529	1464	0.474992	0.83815	1.09776	750.019
[go] COPII vesicle coating	67	56	83.5821	1510	0.458228	0.76735	0.979458	1622.81
[human_keywords] Cataract	90	56	62.2222	1415	0.44808	0.745849	0.999614	439.677
[human_keywords] Translocase	72	56	77.7778	1376	0.447182	0.605977	0.807694	718.188
[go] regulation of alternative mRNA splicing, via spliceosome	72	56	77.7778	1385	0.438114	0.871175	1.0575	345.439
[go] anterior/posterior pattern specification	120	56	46.6667	896	0.43341	0.588622	0.853386	977.805
[go] negative regulation of inflammatory response	130	56	43.0769	1210	0.420348	0.710414	0.961993	1378.55
[go] hippocampus development	71	56	78.8732	1223	0.406628	0.671455	0.932264	746.664
[go] p53 binding	78	56	71.7949	1360	0.404439	0.644941	0.842472	552.147
[human_keywords] Muscle protein	69	56	81.1594	1385	0.403963	1.29451	1.79542	1616.96
[go] fat cell differentiation	82	56	68.2927	1193	0.397015	0.538475	0.700215	982.865
[go] negative regulation of cysteine-type endopeptidase activity involved in apoptotic process	78	56	71.7949	1276	0.396297	0.869312	1.18982	784.835
[go] rough endoplasmic reticulum	65	56	86.1538	1409	0.371312	0.894707	1.13755	558.446
[go] cellular response to growth factor stimulus	69	56	81.1594	1279	0.347181	0.688513	0.962816	452.747
[go] memory	88	56	63.6364	1148	0.332443	0.619056	0.91042	641.479
[human_keywords] LIM domain	73	55	75.3425	1408	0.544688	1.04072	1.41565	261.275
[go] sarcomere	63	55	87.3016	1403	0.512436	0.936504	1.44273	1505.49
[go] cytoplasmic stress granule	64	55	85.9375	1423	0.501545	0.870316	1.05308	297.487
[go] collagen binding	72	55	76.3889	1431	0.492051	1.07071	1.40786	902.329
[go] double-strand break repair	69	55	79.7101	1352	0.483557	0.688862	0.906731	658.963
[go] antigen processing and presentation of exogenous peptide antigen via MHC class I, TAP-dependent	146	55	37.6712	1539	0.481579	0.751096	0.975764	143.78
[go] tRNA binding	67	55	82.0896	1515	0.467979	0.634962	0.805018	256.467
[go] clathrin-coated pit	70	55	78.5714	1476	0.458022	0.821366	1.21482	776.81
[go] sarcoplasmic reticulum	63	55	87.3016	1409	0.457973	0.85926	1.18256	571.165
[goSlim] rRNA binding	73	55	75.3425	1484	0.450751	0.771051	0.995617	444.173
[go] cellular response to hydrogen peroxide	71	55	77.4648	1342	0.434756	0.808984	1.05447	745.6
[go] iron-sulfur cluster binding	65	55	84.6154	1466	0.432683	0.754987	0.971323	576.451
[go] regulation of transcription from RNA polymerase II promoter in response to hypoxia	90	55	61.1111	1444	0.431555	0.770235	1.03016	289.873
[go] Golgi cisterna membrane	91	55	60.4396	1328	0.408985	0.625312	0.880408	498.524
[go] cell adhesion molecule binding	67	55	82.0896	1361	0.393199	0.778219	1.14563	618.103
[human_keywords] Nucleotidyltransferase	70	55	78.5714	1421	0.386722	0.614776	0.809756	746.034
[go] RNA phosphodiester bond hydrolysis, endonucleolytic	80	55	68.75	1338	0.328028	0.644285	0.855649	737.75
[go] SNARE binding	69	55	79.7101	1332	0.321144	0.669087	0.872645	440.358
[human_keywords] Pyrrolidone carboxylic acid	103	55	53.3981	1327	0.308396	1.29146	1.61774	651.812
[go] protein autoubiquitination	69	55	79.7101	1142	0.237507	0.530908	0.726149	905.763
[human_keywords] Meiosis	102	54	52.9412	891	0.539574	0.628644	0.941138	917.222
[go] negative regulation of ERK1 and ERK2 cascade	76	54	71.0526	1162	0.494915	0.867995	1.17693	635.255
[go] regulation of hematopoietic stem cell differentiation	87	54	62.069	1468	0.481345	0.733003	0.962908	159.681
[human_keywords] Charcot-Marie-Tooth disease	57	54	94.7368	1420	0.479346	0.863837	1.09227	331.548
[go] peroxisomal membrane	64	54	84.375	1336	0.478858	0.607293	0.787766	564.078
[go] keratinization	239	54	22.5941	933	0.462686	0.861792	1.32783	569.011
[human_keywords] DNA recombination	90	54	60	1204	0.41199	0.816606	1.10179	820.247
[human_keywords] SH3-binding	66	54	81.8182	1350	0.411102	0.583967	0.829466	517.217
[go] regulation of cell growth	71	54	76.0563	1327	0.40072	0.798605	1.08931	850.595
[go] mitochondrial large ribosomal subunit	58	54	93.1034	1435	0.367768	0.621496	0.76764	246.307
[go] regulation of autophagy	75	54	72	1327	0.360805	0.753776	0.990033	844.603
[human_keywords] Cytokine	239	54	22.5941	808	0.349327	0.892301	1.23007	867.848
[go] positive regulation of neuron differentiation	97	54	55.6701	1061	0.337354	0.590355	0.7964	903.157
[go] learning	68	54	79.4118	1159	0.300349	0.583813	0.819882	548.53
[go] brush border	68	53	77.9412	1329	0.674044	0.682035	0.941843	336.163
[go] steroid biosynthetic process	78	53	67.9487	1323	0.607356	0.790265	1.10989	527.333
[go] glucose metabolic process	63	53	84.127	1402	0.523062	0.727195	0.964526	287.945
[go] mRNA 3'-end processing	65	53	81.5385	1468	0.473202	0.841997	1.07279	232.455
[go] specific granule lumen	81	53	65.4321	1456	0.454508	1.15757	1.49393	537.866
[human_keywords] Iron-sulfur	62	53	85.4839	1408	0.434007	0.754813	0.975615	599.209
[go] apoptotic signaling pathway	78	53	67.9487	1342	0.413729	0.839635	1.10346	695.766
[go] cellular response to organic cyclic compound	76	53	69.7368	1199	0.401697	1.01091	1.31977	656.227
[go] cell periphery	66	53	80.303	1298	0.38479	0.868048	1.25149	525.228
[go] response to glucose	74	53	71.6216	1283	0.376091	0.816796	1.11185	622.836
[go] nuclear receptor transcription coactivator activity	68	53	77.9412	1210	0.374376	0.60044	0.786253	661.367
[go] hemopoiesis	77	53	68.8312	1253	0.367119	0.770573	1.09958	532.382
[go] intercellular bridge	63	53	84.127	1167	0.334895	0.709336	0.960155	682.103
[go] positive regulation of protein catabolic process	84	53	63.0952	1308	0.318304	0.736287	0.960902	728.174
[go] positive regulation of proteasomal ubiquitin-dependent protein catabolic process	84	53	63.0952	1310	0.316273	0.75459	1.03911	662.157
[go] chloride transport	91	53	58.2418	999	0.310655	0.708436	0.992747	857.273
[go] cartilage development	83	53	63.8554	1039	0.307168	0.824825	1.1471	1102.15
[go] cell leading edge	53	52	98.1132	1364	0.529851	0.684812	0.894337	340.773
[go] determination of left/right symmetry	76	52	68.4211	1096	0.509268	0.434904	0.673988	1246.44
[human_keywords] Respiratory chain	71	52	73.2394	1475	0.5002	1.1106	1.42281	136.518
[go] respirasome	71	52	73.2394	1475	0.5002	1.1106	1.42281	136.518
[go] NIK/NF-kappaB signaling	91	52	57.1429	1447	0.481505	0.666792	0.864665	195.849
[go] response to nutrient levels	64	52	81.25	1264	0.465079	0.690587	0.934318	455.442
[go] extracellular vesicle	55	52	94.5455	1430	0.463481	1.07729	1.37008	249.817
[go] damaged DNA binding	61	52	85.2459	1363	0.436525	0.758701	1.05245	676.806
[go] endoplasmic reticulum-Golgi intermediate compartment membrane	89	52	58.427	1333	0.429091	0.866821	1.0824	1855.36
[go] DNA helicase activity	61	52	85.2459	1305	0.3837	0.554444	0.787892	878.459
[human_keywords] Serine protease inhibitor	83	52	62.6506	1247	0.375621	1.12981	1.42182	672.607
[go] azurophil granule membrane	59	52	88.1356	1318	0.374283	0.984868	1.24374	396.455
[go] sodium ion transmembrane transport	77	52	67.5325	820	0.36545	0.512926	0.771999	1258.04
[go] tubulin binding	61	52	85.2459	1285	0.353057	0.918116	1.15148	706.844
[human_keywords] Proteoglycan	56	52	92.8571	1307	0.339923	1.02345	1.40455	679.015
[human_keywords] Chloride	92	52	56.5217	1049	0.321039	0.595067	0.84824	886.536
[human_keywords] Synaptosome	62	52	83.871	1140	0.308281	0.582788	0.807329	797.823
[go] host cell	56	51	91.0714	1405	0.499559	0.659041	0.841132	132.351
[go] ficolin-1-rich granule membrane	81	51	62.963	1331	0.471153	0.672757	0.897682	373.303
[go] response to cytokine	61	51	83.6066	1182	0.470812	0.955493	1.19758	548.126
[go] cellular response to transforming growth factor beta stimulus	62	51	82.2581	1269	0.46885	0.956151	1.32851	417.232
[go] G protein-coupled receptor binding	78	51	65.3846	1095	0.458014	0.783586	0.973685	715.633
[go] nucleobase-containing compound metabolic process	62	51	82.2581	1282	0.448988	0.799924	1.03785	530.479
[go] intermediate filament	253	51	20.1581	1172	0.422891	1.06937	1.40697	532.54
[go] manganese ion binding	64	51	79.6875	1301	0.420122	0.73613	0.962626	712.283
[go] protein processing	60	51	85	1278	0.413163	0.671311	0.866733	667.703
[go] axon cytoplasm	58	51	87.931	1375	0.412641	0.844325	1.06747	565.749
[go] protein complex oligomerization	59	51	86.4407	1293	0.390452	0.809576	1.03741	383.029
[human_keywords] Kelch repeat	73	51	69.863	989	0.367491	0.470595	0.610258	1604.95
[go] methylated histone binding	62	51	82.2581	1154	0.357099	0.495284	0.659795	598.747
[human_keywords] S-nitrosylation	58	50	86.2069	1353	0.586723	0.881671	1.23315	164.264
[go] response to hormone	60	50	83.3333	1284	0.551636	0.865578	1.13025	555.451
[go] gene silencing by RNA	66	50	75.7576	1187	0.525684	0.663638	0.866025	1085.41
[go] response to hydrogen peroxide	57	50	87.7193	1324	0.504168	1.01967	1.3875	283.306
[go] proteasome complex	81	50	61.7284	1426	0.49059	0.731752	0.92518	90.0905
[go] regulation of circadian rhythm	67	50	74.6269	1142	0.473549	0.876987	1.0817	1053.77
[human_keywords] Hormone	100	50	50	690	0.458025	0.830262	1.21478	610.954
[go] translation initiation factor activity	57	50	87.7193	1416	0.421606	0.814129	1.08821	125.262
[human_keywords] Diabetes mellitus	91	50	54.9451	1156	0.421096	0.732913	0.999514	642.327
[go] protein serine/threonine phosphatase activity	61	50	81.9672	1238	0.414975	0.806888	1.06768	536.385
[go] extrinsic component of cytoplasmic side of plasma membrane	62	50	80.6452	1271	0.407887	0.756247	0.940654	893.226
[human_keywords] Chemotaxis	115	50	43.4783	1062	0.407411	1.03682	1.37874	570.36
[go] peptidyl-threonine phosphorylation	72	50	69.4444	1208	0.401481	0.62666	0.801172	561.978
[go] defense response to Gram-positive bacterium	136	50	36.7647	1163	0.39536	0.941968	1.27508	968.655
[go] extracellular matrix disassembly	71	50	70.4225	1138	0.375904	0.873238	1.19024	561.541
[go] cation transport	77	50	64.9351	937	0.350517	0.509897	0.656174	1207.05
[go] regulation of protein phosphorylation	66	50	75.7576	1285	0.34835	0.765622	1.08146	423.037
[go] smoothened signaling pathway	71	50	70.4225	973	0.338728	0.500944	0.75361	890.971
[go] negative regulation of transforming growth factor beta receptor signaling pathway	80	50	62.5	1147	0.338104	1.01535	1.33562	957.123
[go] chromatin DNA binding	76	50	65.7895	1098	0.309201	0.902836	1.3214	920.559
[go] GABA-ergic synapse	72	50	69.4444	947	0.288747	0.546608	0.792816	874.841
[human_keywords] Pyridoxal phosphate	63	49	77.7778	1290	0.576697	0.846486	1.09044	620.338
[go] cellular response to interleukin-1	107	49	45.7944	1131	0.548603	0.943528	1.23227	768.46
[go] response to glucocorticoid	73	49	67.1233	1168	0.513765	0.882308	1.13609	852.812
[go] drug binding	73	49	67.1233	1187	0.50281	0.930719	1.2566	559.604
[go] tertiary granule lumen	66	49	74.2424	1327	0.481589	1.21667	1.6119	348.628
[go] lateral plasma membrane	59	49	83.0508	1154	0.448027	0.673504	0.917492	607.516
[go] mitotic cytokinesis	54	49	90.7407	1248	0.414516	0.812012	1.06513	883.547
[go] IRE1-mediated unfolded protein response	56	49	87.5	1244	0.412126	0.934155	1.17629	648
[go] cellular response to retinoic acid	72	49	68.0556	963	0.400504	0.735412	1.00383	500.829
[go] positive regulation of inflammatory response	109	49	44.9541	1177	0.384306	1.01396	1.34226	730.041
[go] transcription regulatory region sequence-specific DNA binding	91	49	53.8462	832	0.365575	0.642943	0.839884	1210.03
[go] negative regulation of epithelial cell proliferation	68	49	72.0588	1114	0.362485	0.666236	0.892247	698.212
[go] cellular protein localization	51	49	96.0784	1122	0.358499	0.796453	1.04096	768.492
[go] scaffold protein binding	58	49	84.4828	1145	0.333233	0.71144	0.994094	621.219
[go] calcium channel activity	97	49	50.5155	1044	0.318594	0.557731	0.78646	952.033
[human_keywords] Vision	126	49	38.8889	994	0.290556	0.658203	0.908661	688.312
[go] adenylate cyclase-activating G protein-coupled receptor signaling pathway	106	49	46.2264	850	0.284273	0.51213	0.769564	1205.32
[go] regulation of membrane potential	113	49	43.3628	802	0.0869803	0.553205	0.80459	1182.72
[go] regulation of gene silencing by miRNA	82	48	58.5366	1309	0.536561	0.620003	0.766784	99.0226
[human_keywords] RNA-mediated gene silencing	66	48	72.7273	1129	0.519918	0.643693	0.841008	1139.76
[go] response to peptide hormone	60	48	80	1159	0.502593	0.898998	1.20699	465.131
[go] retinoid metabolic process	70	48	68.5714	1253	0.497605	1.05762	1.39099	462.23
[go] heat shock protein binding	79	48	60.7595	1244	0.472776	0.969501	1.20911	373.175
[go] protein self-association	59	48	81.3559	1089	0.467245	0.634243	0.857976	533.134
[go] ribosome binding	65	48	73.8462	1320	0.462085	0.898672	1.1002	388.09
[go] actin cytoskeleton reorganization	53	48	90.566	1245	0.461359	0.625585	0.888194	383.588
[go] positive regulation of type I interferon production	64	48	75	1240	0.448366	0.745776	0.945166	613.926
[go] phospholipid metabolic process	82	48	58.5366	1049	0.440759	0.725208	0.997288	519.44
[go] B cell differentiation	79	48	60.7595	1099	0.432267	0.683462	0.990417	643.421
[go] myosin complex	57	48	84.2105	1268	0.422744	0.895987	1.28572	1834.7
[human_keywords] Initiation factor	56	48	85.7143	1358	0.413255	0.836117	1.10821	130.019
[go] receptor tyrosine kinase binding	57	48	84.2105	1195	0.401652	0.60922	0.87612	708.209
[go] cleavage furrow	56	48	85.7143	1207	0.39598	0.780144	1.06555	715.58
[go] endocytic vesicle	59	48	81.3559	1303	0.394535	0.865125	1.29782	531.408
[go] protein heterooligomerization	61	48	78.6885	1176	0.391236	0.882031	1.18383	631.797
[go] stem cell population maintenance	59	48	81.3559	1139	0.384313	0.543364	0.715964	693.673
[go] calcium-mediated signaling	88	48	54.5455	888	0.374001	0.717711	1.0186	969.092
[go] protein K48-linked ubiquitination	62	48	77.4194	1055	0.325289	0.710078	0.937651	892.437
[go] peroxisomal matrix	54	47	87.037	1240	0.60048	0.768652	0.989116	470.646
[go] brush border membrane	55	47	85.4545	1041	0.561773	0.642991	0.936454	510.478
[go] cytosolic large ribosomal subunit	60	47	78.3333	1304	0.505613	1.03227	1.28477	201.703
[go] regulation of protein localization	60	47	78.3333	1136	0.470157	0.838126	1.17457	293.73
[human_keywords] Obesity	64	47	73.4375	1084	0.468865	0.5844	0.811059	869.903
[go] response to calcium ion	63	47	74.6032	1166	0.429391	0.926859	1.25063	466.863
[go] cytoplasmic microtubule	53	47	88.6792	1188	0.421348	0.790621	1.0905	535.235
[go] SH3/SH2 adaptor activity	53	47	88.6792	1149	0.405647	0.636526	0.848865	601.801
[go] histone acetylation	57	47	82.4561	1128	0.392912	0.526925	0.718244	528.183
[go] forebrain development	69	47	68.1159	1097	0.386472	0.628618	0.889479	454.85
[go] phosphatidylinositol-mediated signaling	58	47	81.0345	1202	0.380681	0.566159	0.758877	414.571
[go] cellular response to glucose stimulus	67	47	70.1493	1091	0.378164	0.805142	1.06868	468.965
[go] clathrin-coated vesicle membrane	57	47	82.4561	1157	0.372489	0.879262	1.33461	459.619
[go] cellular response to amino acid stimulus	57	47	82.4561	1182	0.371256	0.862838	1.1144	1063.71
[go] retina development in camera-type eye	71	47	66.1972	1002	0.357007	0.680243	0.929966	744.338
[go] response to estrogen	63	47	74.6032	1022	0.348872	1.02573	1.35486	694.65
[go] integral component of Golgi membrane	66	47	71.2121	1070	0.337215	0.602459	0.81506	647.552
[go] endocytic vesicle membrane	112	47	41.9643	1037	0.336572	0.784097	1.13431	617.874
[go] syntaxin binding	63	47	74.6032	1156	0.332455	0.683109	0.901045	392.523
[go] positive regulation of MAP kinase activity	68	47	69.1176	1058	0.326759	0.793983	1.12593	814.871
[go] negative regulation of DNA-binding transcription factor activity	77	47	61.039	990	0.323674	0.638191	0.807731	840.972
[go] autophagosome assembly	58	47	81.0345	1244	0.322845	0.816583	1.02568	487.064
[go] positive regulation of osteoblast differentiation	60	47	78.3333	933	0.251268	0.729501	1.08028	772.199
[goSlim] secondary metabolic process	68	46	67.6471	1156	0.53896	0.796695	1.04683	374.367
[human_keywords] Nuclear pore complex	54	46	85.1852	1286	0.533246	0.704749	0.878062	132.259
[human_keywords] Redox-active center	51	46	90.1961	1284	0.519071	0.94227	1.21124	238.659
[go] phospholipid biosynthetic process	68	46	67.6471	1093	0.508301	0.697339	0.848097	577.142
[go] intracellular transport of virus	51	46	90.1961	1260	0.492954	0.647356	0.829541	138.595
[go] circadian regulation of gene expression	62	46	74.1935	1082	0.483024	0.821259	1.13409	806.846
[go] cell chemotaxis	108	46	42.5926	927	0.460323	0.837173	1.18731	683.995
[go] site of double-strand break	60	46	76.6667	1147	0.447223	0.840676	1.0573	902.543
[go] phosphatidylserine binding	58	46	79.3103	1081	0.443381	0.693063	0.979849	600.286
[go] cellular response to cAMP	53	46	86.7925	1001	0.442844	0.860555	1.17217	895.392
[go] bone development	60	46	76.6667	1001	0.44263	0.751172	1.02508	1017.88
[go] regulation of blood pressure	66	46	69.697	1070	0.442057	0.818549	1.20192	612.857
[go] transcriptional repressor complex	59	46	77.9661	1093	0.420536	0.729328	0.967525	1283.98
[go] molecular adaptor activity	53	46	86.7925	1274	0.404201	0.749828	1.00739	345.886
[go] embryonic digit morphogenesis	57	46	80.7018	955	0.364763	0.427584	0.632957	730.034
[go] vasculogenesis	63	46	73.0159	1035	0.347915	0.608462	0.817981	608.834
[go] RNA polymerase II transcription factor binding	63	46	73.0159	924	0.342578	0.716891	0.984035	635.665
[go] cytoplasmic side of plasma membrane	56	46	82.1429	1163	0.335085	0.786087	1.07192	369.871
[go] copper ion binding	58	46	79.3103	1162	0.322996	1.09945	1.45284	2529.91
[go] cellular iron ion homeostasis	60	46	76.6667	1112	0.313814	1.09921	1.57384	470.732
[go] myelination	57	46	80.7018	991	0.311379	0.594937	0.791784	1017.41
[go] transmembrane receptor protein tyrosine kinase activity	58	46	79.3103	998	0.276031	0.366467	0.551346	689.823
[human_keywords] Sushi	77	46	59.7403	1167	0.250309	0.765177	1.11544	598.106
[go] O-glycan processing	62	45	72.5806	837	0.510774	0.433971	0.634823	1911.99
[go] negative regulation of catalytic activity	66	45	68.1818	1212	0.508839	0.932494	1.17911	363.334
[go] cortical actin cytoskeleton	57	45	78.9474	1185	0.489639	0.693711	0.941524	413.698
[go] keratinocyte differentiation	60	45	75	1037	0.487661	0.795791	1.15183	441.973
[go] negative regulation of G2/M transition of mitotic cell cycle	78	45	57.6923	1238	0.480802	0.739017	0.978878	251.425
[go] U2-type precatalytic spliceosome	63	45	71.4286	1248	0.470949	0.883287	1.12034	211.151
[human_keywords] Coated pit	58	45	77.5862	1225	0.468825	0.716948	0.913133	885.105
[go] Cajal body	66	45	68.1818	1182	0.466189	0.713142	0.925824	419.419
[go] calcium-dependent phospholipid binding	56	45	80.3571	985	0.452942	0.716853	0.952956	908.801
[go] protein kinase C binding	54	45	83.3333	1113	0.449607	0.823088	1.15401	347.235
[go] regulation of insulin secretion	77	45	58.4416	1086	0.435815	0.676756	0.914396	699.715
[go] substrate adhesion-dependent cell spreading	50	45	90	1143	0.435678	0.846123	1.14909	838.655
[go] response to mechanical stimulus	64	45	70.3125	1141	0.433043	1.08267	1.50525	524.287
[go] camera-type eye development	69	45	65.2174	941	0.414438	0.60974	0.990959	683.196
[go] positive regulation of stress fiber assembly	55	45	81.8182	1195	0.400565	1.04902	1.37828	562.026
[go] chromosome, telomeric region	69	45	65.2174	1043	0.373801	0.598866	0.740549	1768.79
[go] negative regulation of neuron differentiation	67	45	67.1642	881	0.355864	0.549648	0.753843	986.146
[go] negative regulation of neuron death	86	45	52.3256	1053	0.337016	0.789026	1.00996	592.683
[go] B cell receptor signaling pathway	162	45	27.7778	1023	0.310609	0.944129	1.46984	444.564
[go] SCF ubiquitin ligase complex	64	45	70.3125	1021	0.308387	0.590595	0.802501	644.22
[go] pyridoxal phosphate binding	59	44	74.5763	1168	0.560463	0.839921	1.11684	737.092
[go] Rac GTPase binding	52	44	84.6154	1216	0.517757	0.672644	0.950296	456.271
[go] positive regulation of actin filament polymerization	55	44	80	1231	0.507087	0.708409	0.910545	243.05
[go] flagellated sperm motility	65	44	67.6923	884	0.50703	0.574055	0.878347	1001.08
[human_keywords] Fatty acid biosynthesis	57	44	77.193	1029	0.498619	0.859422	1.05614	632.114
[go] ciliary tip	46	44	95.6522	1114	0.48577	0.611182	0.875317	834.523
[goSlim] transferase activity, transferring alkyl or aryl (other than methyl) groups	65	44	67.6923	1144	0.475436	1.0235	1.2724	578.571
[go] amino acid transport	57	44	77.193	837	0.467912	0.549525	0.794714	582.446
[go] interferon-gamma-mediated signaling pathway	163	44	26.9939	1168	0.450091	0.911677	1.17211	372.895
[go] regulation of cardiac conduction	54	44	81.4815	1031	0.446607	0.6355	0.89553	581.932
[go] somatic stem cell population maintenance	71	44	61.9718	994	0.428015	0.706575	0.931256	644.502
[human_keywords] Myosin	53	44	83.0189	1167	0.422941	0.904444	1.30835	1955.26
[go] signal transduction by protein phosphorylation	50	44	88	1176	0.409966	0.609325	0.806416	347.071
[go] tau protein binding	45	44	97.7778	1194	0.397909	0.971997	1.32762	168.676
[human_keywords] Growth regulation	66	44	66.6667	1020	0.396538	0.605163	0.832346	910.45
[human_keywords] Citrullination	99	44	44.4444	1118	0.394853	1.09702	1.50719	217.588
[go] intermediate filament cytoskeleton	52	44	84.6154	1057	0.390707	0.656145	0.876772	530.048
[go] positive regulation of protein kinase activity	72	44	61.1111	1111	0.389134	0.653152	0.847646	690.354
[go] nucleosome assembly	123	44	35.7724	1021	0.362684	1.08113	1.51718	868.401
[go] canonical Wnt signaling pathway	72	44	61.1111	898	0.357658	0.605415	0.837183	1226.77
[go] blood vessel development	57	44	77.193	983	0.353071	0.665082	0.938558	662.893
[go] positive regulation of epithelial cell proliferation	65	44	67.6923	842	0.323668	0.736913	1.04435	408.557
[go] synapse assembly	65	44	67.6923	1032	0.313809	0.563852	0.815438	1101.13
[go] fatty acid beta-oxidation	48	43	89.5833	1163	0.616399	0.77414	1.01027	223.819
[human_keywords] Allosteric enzyme	51	43	84.3137	1186	0.55782	0.796531	1.03423	227.913
[human_keywords] Proteasome	73	43	58.9041	1225	0.486783	0.706056	0.898145	90.6867
[go] positive regulation of protein localization to plasma membrane	60	43	71.6667	1083	0.451195	0.853849	1.14413	643.611
[go] cholesterol binding	48	43	89.5833	1108	0.437091	0.883332	1.14607	739.148
[go] cellular response to cytokine stimulus	61	43	70.4918	1056	0.435971	0.878121	1.15664	698.03
[go] neutrophil chemotaxis	100	43	43	910	0.42908	0.795223	1.09206	472.851
[go] protein secretion	59	43	72.8814	1102	0.425092	0.844628	1.12697	268.459
[go] regulation of phosphoprotein phosphatase activity	50	43	86	1124	0.408877	0.789928	1.01779	294.081
[go] roof of mouth development	73	43	58.9041	940	0.360926	0.475728	0.64866	744.376
[go] SMAD binding	51	43	84.3137	969	0.333247	0.972295	1.24703	966.247
[go] histone acetyltransferase activity	54	43	79.6296	1027	0.332035	0.459073	0.596128	626.176
[go] neurotransmitter secretion	51	43	84.3137	954	0.296749	0.60037	0.820875	942.509
[go] kinesin complex	59	43	72.8814	964	0.258514	0.671209	0.870654	1474.3
[go] learning or memory	70	43	61.4286	921	0.255356	0.718954	0.95791	550.015
[go] neuron development	62	43	69.3548	955	0.210078	0.645808	0.945839	777.236
[go] hemostasis	58	43	74.1379	1097	0.137239	1.1086	1.40581	2329.82
[go] generation of precursor metabolites and energy	50	42	84	1055	0.616756	0.819168	1.10456	432.023
[go] cardiac muscle contraction	47	42	89.3617	1000	0.529466	1.00226	1.4997	726.395
[go] polysome	45	42	93.3333	1166	0.492918	0.754737	0.945978	208.717
[go] T cell activation	48	42	87.5	1055	0.461895	0.781357	1.08411	415.286
[go] cellular response to epidermal growth factor stimulus	43	42	97.6744	1038	0.454131	0.87533	1.10872	719.555
[go] phosphoric diester hydrolase activity	59	42	71.1864	1029	0.446841	0.573253	0.749412	878.193
[human_keywords] Amino-acid transport	53	42	79.2453	798	0.43926	0.565727	0.807655	615.718
[go] double-strand break repair via nonhomologous end joining	74	42	56.7568	1110	0.436273	0.707931	0.957419	666.964
[go] proteolysis involved in cellular protein catabolic process	69	42	60.8696	1123	0.430637	0.786895	0.976938	466.136
[human_keywords] Sarcoplasmic reticulum	48	42	87.5	1044	0.422466	0.869292	1.19916	676.483
[go] positive regulation of NIK/NF-kappaB signaling	77	42	54.5455	1022	0.405859	0.892456	1.25781	630.782
[go] positive regulation of smooth muscle cell proliferation	74	42	56.7568	875	0.397491	0.879442	1.18548	716.701
[go] protein destabilization	53	42	79.2453	917	0.395769	0.765787	1.01069	915.317
[go] phosphatase binding	57	42	73.6842	1082	0.391921	0.765141	1.06115	990.698
[go] response to ischemia	53	42	79.2453	930	0.387149	0.923217	1.17896	606.736
[go] SNARE complex	49	42	85.7143	1145	0.342782	0.727305	0.92203	194.025
[go] DNA damage response, signal transduction by p53 class mediator resulting in cell cycle arrest	59	42	71.1864	1007	0.333201	0.8362	1.16134	802.262
[go] complement activation	137	42	30.6569	1023	0.0534313	1.17978	1.54644	356.38
[go] RNA metabolic process	53	41	77.3585	1143	0.526167	0.73558	0.949773	82.7064
[human_keywords] Nitration	56	41	73.2143	1090	0.518321	1.0113	1.33707	530.834
[go] cellular response to heat	85	41	48.2353	951	0.509998	0.98495	1.1741	442.2
[go] scavenger receptor activity	60	41	68.3333	1016	0.483877	0.712639	0.980967	1128.43
[go] T cell costimulation	55	41	74.5455	979	0.478267	0.744746	1.04346	269.201
[go] mitochondrial respiratory chain complex I	67	41	61.194	1132	0.458472	0.975944	1.21797	156.251
[go] mitochondrial nucleoid	46	41	89.1304	1120	0.448828	0.714729	0.921979	363.913
[go] positive regulation of autophagy	51	41	80.3922	1081	0.438541	0.852092	1.19014	1571.09
[go] heart looping	66	41	62.1212	861	0.431392	0.592259	0.912555	971.635
[human_keywords] Congenital disorder of glycosylation	46	41	89.1304	1107	0.406762	0.777206	1.04026	282.365
[go] neurogenesis	62	41	66.129	791	0.384628	0.682692	0.896755	1732.02
[go] negative regulation of nucleic acid-templated transcription	63	41	65.0794	916	0.383208	0.798641	1.01667	1095.82
[go] positive regulation of interleukin-6 production	71	41	57.7465	908	0.379847	0.808592	1.14137	1142.47
[go] response to UV	52	41	78.8462	981	0.366938	0.664366	0.837836	1236.48
[go] cellular response to UV	54	41	75.9259	1035	0.362766	0.661633	0.850706	762.688
[go] positive regulation of neuron apoptotic process	64	41	64.0625	1019	0.337585	0.891187	1.18794	491.336
[go] kinesin binding	45	41	91.1111	989	0.323012	0.89859	1.22056	849.713
[go] JNK cascade	52	41	78.8462	926	0.32233	0.711796	0.964915	616.403
[go] inner ear development	55	41	74.5455	751	0.255171	0.715867	1.03487	777.606
[go] antigen binding	221	41	18.552	806	0.0163899	1.21875	1.75155	672.758
[go] gluconeogenesis	48	40	83.3333	1000	0.604244	0.893322	1.1474	419.92
[go] intraciliary transport involved in cilium assembly	40	40	100	1014	0.508196	0.656394	0.917267	716.601
[go] single fertilization	85	40	47.0588	875	0.494535	0.718912	1.04599	963.247
[go] intercalated disc	47	40	85.1064	1023	0.480594	0.743032	0.984807	353.491
[go] regulation of glycolytic process	44	40	90.9091	1125	0.480238	0.665787	0.823828	201.695
[human_keywords] Basement membrane	40	40	100	1046	0.475308	0.921774	1.16662	867.227
[go] mitochondrial electron transport, NADH to ubiquinone	57	40	70.1754	1136	0.470876	0.99283	1.23074	112.881
[go] structural constituent of muscle	45	40	88.8889	1022	0.455904	1.14495	1.56413	622.949
[go] protein O-linked glycosylation	58	40	68.9655	832	0.454478	0.51139	0.71278	1347.55
[go] regulation of cell adhesion	46	40	86.9565	898	0.438436	0.820161	1.09181	865.006
[go] skeletal muscle tissue development	54	40	74.0741	934	0.423883	0.969168	1.33562	793.037
[go] heart morphogenesis	54	40	74.0741	954	0.420934	0.584592	0.884637	810.98
[go] negative regulation of protein ubiquitination	62	40	64.5161	1012	0.407316	0.727279	0.947678	364.648
[go] nuclear inner membrane	60	40	66.6667	1047	0.404284	0.880287	1.11365	709.208
[go] antiporter activity	62	40	64.5161	729	0.39989	0.573894	0.828739	1160.77
[go] negative regulation of cell adhesion	57	40	70.1754	1019	0.395516	0.637785	0.958102	524.655
[go] protein targeting	47	40	85.1064	1032	0.392753	0.726279	0.913798	882.82
[go] cellular response to amino acid starvation	44	40	90.9091	1006	0.383174	0.61714	0.801615	652.545
[go] positive regulation of cell death	53	40	75.4717	861	0.363287	1.09653	1.58348	1028.9
[go] myofibril	44	40	90.9091	973	0.357165	0.932142	1.44798	1896.66
[human_keywords] Autocatalytic cleavage	48	40	83.3333	859	0.355273	0.686914	0.898865	1387.21
[go] platelet aggregation	50	40	80	1011	0.351528	1.34743	1.85928	484.054
[go] animal organ regeneration	45	40	88.8889	959	0.344246	0.87322	1.14818	714.274
[go] toll-like receptor signaling pathway	45	40	88.8889	1006	0.343811	0.907769	1.24715	512.043
[go] activation of MAPKK activity	48	40	83.3333	973	0.335165	0.711149	0.948514	761.98
[go] endosome to lysosome transport	46	40	86.9565	1079	0.334398	0.701421	0.938564	602.832
[go] growth factor binding	45	40	88.8889	914	0.326023	0.629738	0.852124	791.158
[go] chloride channel activity	74	40	54.0541	711	0.288861	0.70357	0.979237	782.451
[go] cell fate commitment	66	40	60.6061	689	0.284995	0.642937	0.974774	601.658
[go] integral component of postsynaptic density membrane	53	40	75.4717	634	0.24107	0.369523	0.619713	678.959
[go] Rho GTPase binding	42	39	92.8571	1068	0.526853	0.68211	0.93712	340.866
[human_keywords] Phospholipid metabolism	72	39	54.1667	926	0.524263	0.67222	0.827233	922.254
[go] actin filament bundle assembly	50	39	78	994	0.48966	0.862478	1.15873	522.965
[go] positive regulation of cell adhesion	62	39	62.9032	1012	0.488972	0.704682	1.00067	376.793
[go] tRNA aminoacylation for protein translation	58	39	67.2414	1106	0.474197	0.76875	0.942548	109.702
[go] receptor internalization	44	39	88.6364	937	0.45395	0.914576	1.24422	227.046
[go] negative regulation of I-kappaB kinase/NF-kappaB signaling	49	39	79.5918	930	0.450587	0.798924	0.979934	789.916
[go] positive regulation of cysteine-type endopeptidase activity involved in apoptotic process	59	39	66.1017	903	0.443954	1.09746	1.38944	1522.73
[go] sphingolipid biosynthetic process	53	39	73.5849	799	0.442234	0.695151	0.893797	459.496
[go] single-stranded RNA binding	52	39	75	968	0.433887	0.628187	0.834071	847.743
[go] RNA export from nucleus	49	39	79.5918	1065	0.432457	0.910289	1.11862	179.612
[go] epidermal growth factor receptor signaling pathway	48	39	81.25	1018	0.422708	0.637619	0.884324	542.427
[go] photoreceptor outer segment	76	39	51.3158	850	0.418536	0.496586	0.716604	561.906
[human_keywords] Exonuclease	59	39	66.1017	950	0.41113	0.634262	0.789625	515.644
[go] non-membrane spanning protein tyrosine kinase activity	48	39	81.25	995	0.410377	0.627266	0.825124	567.703
[go] positive regulation of fibroblast proliferation	51	39	76.4706	901	0.406503	0.876204	1.08406	772.541
[go] RNA polymerase II transcription factor complex	86	39	45.3488	828	0.400185	0.84109	1.06095	582.328
[human_keywords] Chromosome partition	46	39	84.7826	976	0.398135	0.833965	1.12039	690.435
[go] adult locomotory behavior	54	39	72.2222	909	0.38765	0.780167	1.06923	529.511
[go] positive regulation of endothelial cell migration	56	39	69.6429	968	0.374995	0.834508	1.16215	488.682
[go] cis-Golgi network	64	39	60.9375	1001	0.36004	0.74203	0.991394	690.121
[go] negative regulation of phosphoprotein phosphatase activity	68	39	57.3529	888	0.359526	0.829739	1.11304	560.369
[go] neural tube development	47	39	82.9787	881	0.354962	0.566477	0.796193	967.092
[human_keywords] Antimicrobial	142	39	27.4648	780	0.354158	1.30178	1.70879	1135.35
[go] intrinsic apoptotic signaling pathway in response to DNA damage	51	39	76.4706	946	0.35353	0.923689	1.35549	702.192
[go] positive regulation of protein serine/threonine kinase activity	51	39	76.4706	941	0.351887	0.882459	1.13902	324.001
[go] odontogenesis of dentin-containing tooth	60	39	65	763	0.327604	0.786381	1.11326	973.541
[go] negative regulation of cell cycle	48	39	81.25	759	0.325269	0.73352	1.01239	579.168
[go] phosphatidylinositol phosphorylation	53	39	73.5849	1008	0.30992	0.648183	0.83162	826.529
[go] synapse organization	51	39	76.4706	840	0.29648	0.766535	1.09829	563.238
[go] voltage-gated potassium channel complex	89	39	43.8202	564	0.276094	0.439599	0.609527	1065.1
[human_keywords] Hemostasis	51	39	76.4706	1004	0.120862	1.13837	1.43935	2492.86
[human_keywords] Blood coagulation	51	39	76.4706	1004	0.120862	1.13837	1.43935	2492.86
[human_keywords] Immunoglobulin	225	39	17.3333	734	-0.0197165	1.17398	1.65934	437.058
[go] NAD binding	39	38	97.4359	1082	0.725137	0.778237	0.978183	60.3042
[human_keywords] Hydrogen ion transport	61	38	62.2951	962	0.526722	0.810496	1.04038	259.377
[go] regulation of cellular amino acid metabolic process	70	38	54.2857	1052	0.499678	0.6784	0.893283	106.25
[go] NADH dehydrogenase (ubiquinone) activity	54	38	70.3704	1056	0.465683	0.968969	1.21041	127.155
[go] neuron apoptotic process	40	38	95	982	0.4583	0.95981	1.22374	1291.22
[go] positive regulation of protein secretion	46	38	82.6087	927	0.449451	0.780956	1.07647	713.414
[go] phosphotyrosine residue binding	40	38	95	981	0.446592	0.671742	0.868112	376.477
[go] release of sequestered calcium ion into cytosol	61	38	62.2951	852	0.417876	0.557167	0.760163	615.952
[go] exonuclease activity	58	38	65.5172	925	0.412443	0.652596	0.816006	525.202
[go] heterophilic cell-cell adhesion via plasma membrane cell adhesion molecules	51	38	74.5098	881	0.407438	0.503156	0.734776	814.281
[go] RNA polymerase II activating transcription factor binding	56	38	67.8571	719	0.400515	0.64733	0.888598	748.801
[go] collagen fibril organization	60	38	63.3333	1017	0.39371	0.862108	1.10532	712.121
[go] axon terminus	55	38	69.0909	795	0.393118	0.69716	0.964044	427.204
[go] type I interferon signaling pathway	110	38	34.5455	999	0.392948	0.764164	0.98146	373.041
[go] negative regulation of phosphatase activity	52	38	73.0769	860	0.38882	0.489139	0.692728	789.214
[go] phospholipid transport	44	38	86.3636	947	0.386895	0.694937	0.968857	789.23
[go] clathrin binding	43	38	88.3721	901	0.366447	0.77141	1.01592	778.181
[human_keywords] Bromodomain	45	38	84.4444	979	0.363199	0.458567	0.594895	1097.61
[go] establishment of protein localization	42	38	90.4762	879	0.340173	0.612603	0.799735	921.299
[go] androgen receptor binding	49	38	77.551	919	0.324353	0.704106	0.913461	840.6
[go] positive regulation of synapse assembly	64	38	59.375	644	0.318439	0.344694	0.514678	1220.72
[go] endoplasmic reticulum unfolded protein response	56	38	67.8571	838	0.309355	0.778181	0.967809	672.509
[go] SMAD protein signal transduction	58	38	65.5172	778	0.30817	0.84637	1.15788	688.206
[go] negative regulation of autophagy	52	38	73.0769	937	0.263448	0.776114	1.05412	886.125
[go] phagocytosis, engulfment	156	38	24.359	861	0.16243	1.16028	1.75173	514.384
[go] inositol phosphate metabolic process	50	37	74	969	0.552582	0.643101	0.861589	779.19
[go] interleukin-12-mediated signaling pathway	49	37	75.5102	1038	0.514825	1.14689	1.5911	158.412
[go] rRNA binding	55	37	67.2727	1021	0.478626	0.701919	0.924885	343.261
[go] cytosolic small ribosomal subunit	54	37	68.5185	1015	0.451164	1.0059	1.31259	163.742
[go] adherens junction organization	42	37	88.0952	916	0.441559	0.611853	0.932162	229.952
[go] inner ear morphogenesis	64	37	57.8125	656	0.431033	0.395333	0.563864	808.271
[go] skin development	46	37	80.4348	839	0.426447	0.887459	1.26661	753.199
[go] negative regulation of cold-induced thermogenesis	48	37	77.0833	866	0.422126	0.558244	0.788805	820.732
[go] enzyme activator activity	52	37	71.1538	986	0.415725	0.745554	1.02885	595.42
[go] 4 iron, 4 sulfur cluster binding	44	37	84.0909	987	0.412783	0.622234	0.813456	711.522
[go] somitogenesis	53	37	69.8113	785	0.409918	0.668172	0.950926	886.546
[go] ATPase-coupled transmembrane transporter activity	76	37	48.6842	873	0.409197	0.461464	0.635071	1059.54
[go] mitotic spindle organization	45	37	82.2222	924	0.388081	0.711941	0.930689	541.067
[go] phosphatidylinositol-3-phosphate binding	40	37	92.5	948	0.374184	0.561587	0.719819	552.442
[go] regulation of megakaryocyte differentiation	70	37	52.8571	969	0.37333	0.731262	0.994607	648.155
[go] negative regulation of tumor necrosis factor production	69	37	53.6232	851	0.355615	0.781658	1.04856	627.246
[go] defense response to Gram-negative bacterium	110	37	33.6364	778	0.350051	1.08257	1.42113	1584.39
[go] positive regulation of tumor necrosis factor production	63	37	58.7302	918	0.349938	0.902795	1.23301	581.076
[go] negative regulation of signal transduction	73	37	50.6849	747	0.329321	0.61823	0.864862	754.878
[go] histone methyltransferase complex	42	37	88.0952	924	0.280875	0.596297	0.842549	1473.32
[go] outflow tract morphogenesis	53	37	69.8113	743	0.234389	0.650852	1.01112	511.412
[go] regulation of cyclin-dependent protein serine/threonine kinase activity	62	37	59.6774	777	0.218022	0.955251	1.41115	1065.85
[go] integral component of presynaptic membrane	58	37	63.7931	623	0.214408	0.458837	0.684516	677.691
[go] immunoglobulin production	134	37	27.6119	767	0.150773	0.956902	1.27494	463.27
[go] immunoglobulin complex	202	37	18.3168	723	-0.0248528	1.18586	1.67102	430.243
[go] retinol metabolic process	56	36	64.2857	916	0.632571	0.97424	1.31406	556.988
[human_keywords] Steroid biosynthesis	50	36	72	949	0.603477	0.805404	1.12804	388.153
[go] immunological synapse	37	36	97.2973	906	0.56756	0.884332	1.17048	252.951
[go] glutathione metabolic process	46	36	78.2609	935	0.557586	0.941182	1.2079	395.878
[human_keywords] Phospholipid biosynthesis	64	36	56.25	852	0.515738	0.682076	0.837368	514.417
[go] protein catabolic process	54	36	66.6667	883	0.487387	0.753877	1.08357	332.942
[human_keywords] Ichthyosis	45	36	80	738	0.480336	0.698801	0.923868	689.657
[go] phosphatidylinositol-3,4,5-trisphosphate binding	39	36	92.3077	946	0.479446	0.610277	0.772098	1087.47
[go] substantia nigra development	47	36	76.5957	947	0.479368	1.01374	1.47813	150.386
[go] DNA damage response, detection of DNA damage	38	36	94.7368	908	0.478915	0.655496	0.924972	808.541
[go] telomere maintenance	48	36	75	926	0.473404	0.687181	0.881894	828.532
[human_keywords] Lipid droplet	43	36	83.7209	905	0.46791	0.941131	1.20822	432.091
[go] response to ionizing radiation	49	36	73.4694	855	0.466055	0.732242	0.964431	816.987
[go] non-motile cilium assembly	48	36	75	836	0.461413	0.38355	0.522786	989.257
[go] muscle filament sliding	38	36	94.7368	936	0.456026	1.31644	1.78016	1988.17
[go] positive regulation of T cell proliferation	92	36	39.1304	801	0.455435	0.631806	0.846527	397.196
[go] response to cAMP	48	36	75	922	0.445321	0.764703	1.045	684.787
[go] protein peptidyl-prolyl isomerization	47	36	76.5957	945	0.428016	1.07669	1.42222	207.23
[go] peptidyl-prolyl cis-trans isomerase activity	47	36	76.5957	945	0.428016	1.07669	1.42222	207.23
[go] negative regulation of protein kinase B signaling	70	36	51.4286	933	0.427849	0.773797	1.09527	546.627
[go] sphingolipid metabolic process	53	36	67.9245	748	0.42622	0.587131	0.849931	664.3
[go] cytoplasmic translation	43	36	83.7209	1005	0.424552	1.01111	1.32365	105.106
[go] protein-DNA complex	48	36	75	788	0.416054	0.736108	0.949387	327.415
[human_keywords] Sulfation	74	36	48.6486	872	0.413516	1.227	1.58848	2795.88
[go] lysosome organization	40	36	90	957	0.409131	0.743035	0.946177	597.642
[go] extracellular matrix structural constituent conferring tensile strength	45	36	80	845	0.375901	1.02687	1.2487	1435.85
[go] endocytic recycling	46	36	78.2609	1001	0.373264	0.863185	1.10403	218.94
[go] positive regulation of fat cell differentiation	54	36	66.6667	783	0.36565	0.913355	1.28173	806.851
[go] synaptic vesicle endocytosis	42	36	85.7143	905	0.353146	0.861656	1.40287	407.797
[go] dendrite morphogenesis	39	36	92.3077	839	0.338071	0.660001	0.873872	963.094
[go] negative regulation of G1/S transition of mitotic cell cycle	62	36	58.0645	771	0.334541	0.79293	1.08264	1010.37
[go] promoter-specific chromatin binding	56	36	64.2857	764	0.323622	0.681901	0.920769	404.392
[go] antimicrobial humoral immune response mediated by antimicrobial peptide	80	36	45	769	0.310828	1.16307	1.48602	339.213
[go] cerebellum development	56	36	64.2857	831	0.303271	0.900645	1.31778	747.406
[human_keywords] Calcium channel	69	36	52.1739	730	0.294766	0.51085	0.737182	1186.38
[go] cellular amino acid biosynthetic process	46	35	76.087	934	0.630302	0.813386	1.01188	698.047
[go] positive regulation of ATPase activity	44	35	79.5455	976	0.60527	0.901966	1.14572	115.263
[go] sarcomere organization	41	35	85.3659	858	0.58908	0.993096	1.49278	2297.79
[human_keywords] Primary ciliary dyskinesia	41	35	85.3659	744	0.586264	0.375552	0.610591	798.732
[go] carboxylic ester hydrolase activity	48	35	72.9167	875	0.555642	0.805172	1.03565	1021.26
[go] glycolytic process	41	35	85.3659	904	0.534201	0.834414	1.06254	318.603
[go] toxin transport	40	35	87.5	918	0.531608	0.647224	0.86983	448.998
[go] cornified envelope	50	35	70	719	0.530006	0.658221	0.947768	354.988
[go] negative regulation of GTPase activity	51	35	68.6275	915	0.521622	0.621296	0.809412	847.071
[go] aminoacyl-tRNA ligase activity	56	35	62.5	1010	0.47194	0.708607	0.87302	115.27
[go] tissue development	45	35	77.7778	752	0.467869	0.836725	1.2305	564.627
[go] COPII-coated ER to Golgi transport vesicle	46	35	76.087	955	0.457694	0.792641	0.995221	2569.28
[go] estrogen receptor binding	43	35	81.3953	843	0.45433	0.618759	0.805331	464.064
[go] bicarbonate transport	42	35	83.3333	687	0.446195	1.13812	1.74343	796.577
[go] photoreceptor connecting cilium	42	35	83.3333	770	0.44484	0.445577	0.627866	998.121
[go] cell-cell junction assembly	44	35	79.5455	786	0.44139	0.472795	0.689563	275.685
[go] peptide binding	56	35	62.5	881	0.421564	0.846195	1.22809	499.355
[go] negative regulation of Wnt signaling pathway	54	35	64.8148	703	0.417075	0.526547	0.763899	539.889
[go] protein N-linked glycosylation	44	35	79.5455	897	0.408035	0.819339	1.06009	738.24
[human_keywords] Autism spectrum disorder	48	35	72.9167	793	0.385398	0.478319	0.678564	585.684
[go] thymus development	47	35	74.4681	753	0.383606	0.875076	1.15422	1041.38
[human_keywords] Ectodermal dysplasia	50	35	70	772	0.383228	0.581895	0.804288	1192.64
[go] repressing transcription factor binding	42	35	83.3333	895	0.370958	0.689225	0.958733	444.045
[go] embryonic limb morphogenesis	57	35	61.4035	693	0.367454	0.537628	0.797649	2390.2
[go] regulation of G protein-coupled receptor signaling pathway	44	35	79.5455	722	0.36008	0.612155	0.827512	1147.61
[go] regulation of synaptic vesicle exocytosis	55	35	63.6364	782	0.345965	0.637376	0.849304	697.541
[go] regulation of MAPK cascade	60	35	58.3333	661	0.342257	0.485364	0.65584	731.147
[go] long-term synaptic potentiation	49	35	71.4286	787	0.340356	0.620898	0.903989	564.791
[go] positive regulation of neuron death	47	35	74.4681	859	0.329833	0.847437	1.05467	329.776
[go] NADP binding	38	34	89.4737	914	0.658079	0.608138	0.801597	595.369
[go] cholesterol biosynthetic process	41	34	82.9268	878	0.571093	0.835923	1.08327	514.103
[go] filamentous actin	39	34	87.1795	930	0.56547	0.875678	1.313	243.675
[go] ER to Golgi transport vesicle membrane	136	34	25	919	0.518051	0.704096	0.920321	471.377
[go] glycogen metabolic process	40	34	85	884	0.490023	0.593928	0.791636	432.975
[human_keywords] Limb-girdle muscular dystrophy	38	34	89.4737	891	0.485708	0.825919	1.12775	481.397
[human_keywords] Aminoacyl-tRNA synthetase	51	34	66.6667	986	0.484989	0.705321	0.870322	80.6566
[go] beta-tubulin binding	39	34	87.1795	846	0.47069	0.854976	1.09376	489.648
[go] Hsp70 protein binding	43	34	79.0698	853	0.469058	0.918685	1.11899	738.094
[go] erythrocyte differentiation	55	34	61.8182	734	0.463426	0.821742	1.14959	563.286
[go] microtubule associated complex	35	34	97.1429	919	0.454925	0.913956	1.11953	649.257
[go] glycosphingolipid metabolic process	47	34	72.3404	814	0.424842	0.711724	0.888834	527.296
[go] anion transmembrane transport	48	34	70.8333	684	0.398607	0.633311	0.907948	958.347
[go] regulation of signal transduction	45	34	75.5556	719	0.396993	0.785673	0.983623	907.907
[go] histone deacetylation	40	34	85	869	0.381271	0.526159	0.738024	552.636
[go] phosphoprotein binding	38	34	89.4737	891	0.379949	1.0132	1.3605	502.605
[go] DNA-directed 5'-3' RNA polymerase activity	52	34	65.3846	866	0.374505	0.500801	0.674196	310.406
[go] bone mineralization	44	34	77.2727	722	0.370101	0.756297	1.07544	815.587
[go] integral component of postsynaptic membrane	55	34	61.8182	578	0.36457	0.392337	0.627773	761.827
[go] stereocilium	46	34	73.913	763	0.357783	0.54923	0.763121	584.497
[go] protein targeting to membrane	48	34	70.8333	732	0.353995	0.645202	0.825316	445.92
[go] lamellipodium assembly	35	34	97.1429	876	0.353753	0.680578	0.886569	508.222
[go] adenylate cyclase-inhibiting G protein-coupled receptor signaling pathway	68	34	50	617	0.325557	0.558662	0.784549	886.084
[go] steroid hormone mediated signaling pathway	60	34	56.6667	491	0.3239	0.599761	0.939763	1533.61
[human_keywords] Notch signaling pathway	57	34	59.6491	697	0.321592	0.542508	0.774656	712.487
[go] lactation	49	34	69.3878	854	0.305858	0.846712	1.09311	591.798
[go] histone H3 acetylation	44	34	77.2727	782	0.304138	0.497997	0.692567	736.909
[go] positive regulation of Notch signaling pathway	56	34	60.7143	798	0.291141	0.596763	0.850356	749.659
[go] RNA phosphodiester bond hydrolysis	57	34	59.6491	829	0.280282	0.782815	1.04321	915.223
[go] social behavior	54	34	62.963	714	0.241428	0.533451	0.804382	835.292
[go] extrinsic apoptotic signaling pathway	52	34	65.3846	776	0.237118	0.990549	1.31637	527.621
[go] regulation of synaptic plasticity	62	34	54.8387	719	0.218784	0.576832	0.8337	720.98
[go] presynaptic active zone	38	34	89.4737	669	0.197197	0.40308	0.593474	1056.71
[go] potassium channel activity	85	34	40	402	0.159038	0.488121	0.711412	1860.52
[go] tricarboxylic acid cycle	36	33	91.6667	894	0.665755	0.789732	1.00344	206.526
[go] phosphatidic acid biosynthetic process	50	33	66	777	0.573911	0.650541	0.832463	652.955
[go] tRNA export from nucleus	34	33	97.0588	951	0.554828	0.678138	0.834676	96.0665
[go] dynein complex	39	33	84.6154	838	0.523833	0.582516	0.876866	543.496
[go] positive regulation of protein import into nucleus	38	33	86.8421	854	0.500072	0.824905	1.07222	606.859
[go] aminopeptidase activity	34	33	97.0588	870	0.481958	0.626067	0.798696	334.1
[go] T-tubule	46	33	71.7391	826	0.479313	0.640066	0.870992	468.093
[go] cytoplasmic microtubule organization	45	33	73.3333	830	0.475144	0.747555	0.942857	499.892
[human_keywords] Joubert syndrome	35	33	94.2857	693	0.466287	0.420625	0.605529	1392.94
[go] peroxidase activity	42	33	78.5714	882	0.442813	1.12608	1.66714	1026.16
[go] negative regulation of MAP kinase activity	41	33	80.4878	740	0.428938	0.918957	1.16782	1003.31
[go] positive regulation of phagocytosis	54	33	61.1111	789	0.420579	1.08453	1.43138	454.403
[go] cellular response to hormone stimulus	48	33	68.75	643	0.419781	0.67985	0.890903	1257.44
[go] negative regulation of viral genome replication	50	33	66	906	0.414659	0.881452	1.15128	580.994
[go] terminal bouton	50	33	66	742	0.413801	0.930308	1.35129	573.908
[human_keywords] 4Fe-4S	40	33	82.5	872	0.406472	0.624701	0.821047	799.727
[go] GTPase binding	36	33	91.6667	911	0.403762	0.763985	0.991938	523.384
[go] microtubule-based process	47	33	70.2128	782	0.395166	1.189	1.52149	560.8
[go] neurotransmitter transport	47	33	70.2128	514	0.393211	0.413481	0.600195	661.891
[go] antimicrobial humoral response	76	33	43.4211	735	0.356485	1.06257	1.38185	716.965
[go] Rab guanyl-nucleotide exchange factor activity	40	33	82.5	901	0.354725	0.436256	0.5968	712.595
[go] basal plasma membrane	41	33	80.4878	794	0.352955	0.893958	1.45029	641.898
[go] visual learning	49	33	67.3469	789	0.352448	0.777354	0.988147	772.962
[go] positive regulation of epithelial to mesenchymal transition	47	33	70.2128	772	0.347564	0.859568	1.09173	805.182
[go] cellular response to glucose starvation	39	33	84.6154	816	0.345531	0.768625	0.987247	600.928
[go] negative regulation of BMP signaling pathway	53	33	62.2642	694	0.344856	0.584175	0.819122	692.879
[go] Cul3-RING ubiquitin ligase complex	38	33	86.8421	691	0.331211	0.57241	0.781041	1287.52
[go] mediator complex	41	33	80.4878	789	0.326321	0.513882	0.674259	710.122
[go] ubiquitin conjugating enzyme activity	40	33	82.5	812	0.323079	0.928064	1.21477	470.891
[go] positive regulation of tyrosine phosphorylation of STAT protein	80	33	41.25	738	0.31857	0.774618	1.134	416.103
[go] T cell differentiation	42	33	78.5714	804	0.313568	0.557256	0.835528	472.414
[go] pattern specification process	58	33	56.8966	584	0.273367	0.527147	0.80348	619.406
[go] negative regulation of extrinsic apoptotic signaling pathway via death domain receptors	36	33	91.6667	835	0.210826	1.05485	1.39798	1137.36
[human_keywords] Ligand-gated ion channel	81	33	40.7407	509	0.0342437	0.347848	0.602665	998.066
[go] cilium movement	35	32	91.4286	617	0.604588	0.251632	0.470933	700.848
[go] ATP metabolic process	47	32	68.0851	851	0.569951	0.951176	1.15077	2081.61
[go] ADP binding	44	32	72.7273	901	0.566487	1.01512	1.41697	317.125
[go] Hsp90 protein binding	45	32	71.1111	816	0.526946	0.753882	0.986363	444.587
[go] SH2 domain binding	39	32	82.0513	814	0.521948	0.612175	0.836968	536.56
[human_keywords] Leukodystrophy	35	32	91.4286	855	0.493401	0.738418	0.966666	176.46
[go] response to heat	50	32	64	805	0.487239	0.681677	0.918497	215.038
[go] establishment or maintenance of cell polarity	44	32	72.7273	871	0.473007	0.795333	1.11888	519.457
[go] sperm flagellum	48	32	66.6667	667	0.466479	0.663764	1.03097	1811.18
[go] transport vesicle membrane	94	32	34.0426	740	0.449505	0.688661	0.914633	504.163
[go] ovarian follicle development	40	32	80	732	0.448776	0.586314	0.786259	428.653
[go] base-excision repair	36	32	88.8889	774	0.44304	0.751997	0.940025	683.204
[go] regulation of RNA splicing	39	32	82.0513	753	0.437057	0.641639	0.809882	418.075
[human_keywords] Intermediate filament	87	32	36.7816	630	0.435858	1.30294	1.6512	781.011
[human_keywords] Rotamase	40	32	80	829	0.423555	1.16533	1.50282	212.923
[go] skeletal muscle cell differentiation	47	32	68.0851	629	0.411787	0.621019	0.859844	819.273
[go] condensed nuclear chromosome	41	32	78.0488	750	0.409543	0.589404	0.806668	608.62
[go] nucleotide-excision repair, DNA incision, 5'-to lesion	44	32	72.7273	834	0.404835	0.648077	0.918619	421.496
[go] nucleotide-excision repair, DNA incision	46	32	69.5652	824	0.399928	0.657992	0.926151	484.06
[go] photoreceptor inner segment	50	32	64	654	0.399457	0.575533	0.81486	785.91
[go] protein phosphatase inhibitor activity	58	32	55.1724	723	0.399442	0.793482	1.00508	409.927
[go] cellular response to amyloid-beta	51	32	62.7451	767	0.397123	0.842703	1.13095	312.656
[go] centrosome cycle	45	32	71.1111	820	0.394654	0.582452	0.758164	797.335
[go] nucleotide-excision repair	54	32	59.2593	783	0.39179	0.669482	0.858975	971.877
[go] calcium-dependent cell-cell adhesion via plasma membrane cell adhesion molecules	46	32	69.5652	679	0.385246	0.413588	0.630837	651.771
[go] positive regulation of cell-substrate adhesion	36	32	88.8889	788	0.379117	1.09918	1.40687	759.324
[human_keywords] Parkinsonism	40	32	80	844	0.367296	0.749964	1.01461	802.269
[go] positive regulation of protein tyrosine kinase activity	46	32	69.5652	741	0.363303	0.61094	0.820586	856.313
[go] mitochondrial translation	44	32	72.7273	886	0.359475	0.734741	0.902256	399.166
[go] skeletal system morphogenesis	43	32	74.4186	685	0.349519	0.616838	0.841625	1253.99
[go] cellular response to organic substance	36	32	88.8889	639	0.346625	0.759381	1.01838	537.609
[go] steroid hormone receptor activity	59	32	54.2373	487	0.342839	0.599436	0.939183	1498.34
[go] positive regulation of axonogenesis	36	32	88.8889	814	0.335055	0.690475	1.06483	671.362
[go] semaphorin-plexin signaling pathway	35	32	91.4286	773	0.305537	0.538431	0.813295	666.696
[go] excitatory postsynaptic potential	67	32	47.7612	635	0.300021	0.589589	0.846698	519.205
[go] neuromuscular process controlling balance	49	32	65.3061	771	0.296579	0.661651	0.886288	306.593
[go] intrinsic component of plasma membrane	42	32	76.1905	573	0.280342	0.782092	1.07193	1307.57
[human_keywords] Unfolded protein response	42	32	76.1905	707	0.279916	0.859637	1.10998	1010.37
[go] FAD binding	34	31	91.1765	861	0.571423	0.81599	1.03313	484.542
[go] carboxypeptidase activity	41	31	75.6098	795	0.543721	0.731327	0.931855	592.091
[human_keywords] Dynein	35	31	88.5714	791	0.542611	0.593382	0.895253	539.108
[go] cellular response to reactive oxygen species	42	31	73.8095	871	0.535185	0.806934	1.09963	265.045
[go] regulation of cholesterol biosynthetic process	35	31	88.5714	779	0.522	0.878901	1.08591	950.877
[go] regulation of actin filament polymerization	35	31	88.5714	826	0.516184	0.895117	1.22897	365.862
[go] nucleosomal DNA binding	42	31	73.8095	824	0.509329	1.37394	1.80537	189.125
[go] negative regulation of extrinsic apoptotic signaling pathway	37	31	83.7838	794	0.483894	0.883734	1.23456	576.749
[go] transferrin transport	43	31	72.093	774	0.473794	0.857456	1.39535	400.172
[go] positive regulation of epithelial cell migration	37	31	83.7838	801	0.467108	0.684555	0.932419	287.706
[go] response to activity	43	31	72.093	755	0.463701	1.01329	1.2622	757.915
[go] cellular response to nerve growth factor stimulus	38	31	81.5789	832	0.461418	0.77379	1.02593	176.897
[go] positive regulation of blood vessel endothelial cell migration	48	31	64.5833	733	0.449902	0.862718	1.22755	541.634
[go] vesicle docking involved in exocytosis	35	31	88.5714	848	0.434624	0.696927	0.910085	281.205
[go] embryonic skeletal system morphogenesis	53	31	58.4906	456	0.432196	0.425622	0.585178	1047.22
[go] RNA polymerase II complex binding	46	31	67.3913	833	0.428252	0.634462	0.855511	272.799
[go] placenta development	47	31	65.9574	704	0.423932	0.837902	1.20943	475.421
[go] ureteric bud development	42	31	73.8095	625	0.414959	0.728247	0.9887	724.573
[go] positive regulation of intrinsic apoptotic signaling pathway	40	31	77.5	717	0.411555	0.908626	1.14318	414.877
[go] histone deacetylase complex	35	31	88.5714	774	0.403966	0.587524	0.785673	476.653
[go] RNA phosphodiester bond hydrolysis, exonucleolytic	36	31	86.1111	810	0.38908	0.602426	0.745165	591.588
[go] regulation of microtubule cytoskeleton organization	44	31	70.4545	710	0.387298	0.58013	0.746509	1323.82
[go] spindle microtubule	39	31	79.4872	724	0.384064	0.692248	0.874561	586.475
[go] aggresome	54	31	57.4074	727	0.378629	0.631001	0.859229	590.966
[go] regulation of cytokinesis	43	31	72.093	782	0.377007	0.628085	0.894613	995.705
[go] regulation of neuron projection development	35	31	88.5714	690	0.370537	0.735157	1.08026	491.176
[go] interstrand cross-link repair	51	31	60.7843	548	0.367867	0.639801	0.925021	1908.29
[go] activation of JUN kinase activity	42	31	73.8095	737	0.363124	0.493198	0.631332	486.915
[go] synaptic membrane	33	31	93.9394	698	0.360652	0.711406	0.931059	467.766
[go] epithelial to mesenchymal transition	40	31	77.5	697	0.359683	0.680157	0.9261	560.677
[go] hair follicle development	41	31	75.6098	556	0.3583	0.515366	0.692113	815.354
[go] endosome organization	38	31	81.5789	825	0.357153	0.68699	0.874445	444.236
[go] potassium ion import across plasma membrane	43	31	72.093	550	0.353348	0.408443	0.608687	925.919
[go] nucleosome	115	31	26.9565	650	0.349661	1.30235	1.76234	933.82
[go] DNA-dependent ATPase activity	55	31	56.3636	800	0.344512	0.554346	0.726267	898.642
[go] transcription factor TFIID complex	60	31	51.6667	728	0.342448	0.521334	0.703722	590.375
[go] mitotic metaphase plate congression	39	31	79.4872	754	0.33504	0.836306	1.04437	1098.35
[go] histone-lysine N-methyltransferase activity	42	31	73.8095	699	0.299355	0.398831	0.631894	1189.87
[go] negative chemotaxis	38	31	81.5789	663	0.279336	0.513792	0.795194	898.869
[go] positive regulation of pathway-restricted SMAD protein phosphorylation	53	31	58.4906	582	0.254115	0.484566	0.652803	608.267
[go] tRNA methylation	34	31	91.1765	725	0.224828	0.490845	0.63525	706.641
[go] cellular response to cadmium ion	41	30	73.1707	674	0.569582	0.896005	1.11345	464.938
[go] small-subunit processome	44	30	68.1818	842	0.563032	0.513333	0.720727	176.688
[go] actomyosin structure organization	30	30	100	795	0.538747	0.773318	1.23204	433.624
[go] COP9 signalosome	51	30	58.8235	813	0.531428	0.93761	1.20467	101.724
[go] response to starvation	41	30	73.1707	732	0.526216	0.791639	1.00875	785.021
[go] dendrite development	52	30	57.6923	730	0.518546	0.653068	0.855565	363.498
[go] endoplasmic reticulum organization	36	30	83.3333	792	0.510866	0.789852	0.971764	694.763
[go] biosynthetic process	40	30	75	809	0.50406	0.925193	1.17817	732.647
[go] heterochromatin	32	30	93.75	737	0.498825	0.671446	0.854223	570.077
[go] negative regulation of T cell proliferation	58	30	51.7241	569	0.48957	0.791886	1.03772	711.352
[go] positive regulation of telomere maintenance via telomerase	37	30	81.0811	780	0.485193	0.515466	0.667143	1853.06
[human_keywords] Integrin	37	30	81.0811	743	0.479976	0.782121	1.01875	542.716
[go] nucleotide metabolic process	35	30	85.7143	809	0.475622	0.789003	1.01145	427.719
[go] enzyme inhibitor activity	47	30	63.8298	800	0.468884	0.847354	1.10031	728.821
[go] positive regulation of DNA repair	32	30	93.75	734	0.466519	0.752014	1.01947	537.59
[go] protein N-linked glycosylation via asparagine	34	30	88.2353	820	0.461899	0.875658	1.11722	330.362
[go] cellular defense response	106	30	28.3019	666	0.460936	0.708224	0.967454	408.055
[go] triglyceride metabolic process	37	30	81.0811	722	0.460788	1.07478	1.44708	816.428
[human_keywords] Spinocerebellar ataxia	41	30	73.1707	741	0.445158	0.601355	0.786825	435.938
[go] protein phosphatase regulator activity	39	30	76.9231	800	0.432215	0.784025	1.03615	303.504
[go] positive regulation of gene expression, epigenetic	40	30	75	774	0.431703	0.729173	1.12175	425.39
[go] branching involved in ureteric bud morphogenesis	43	30	69.7674	597	0.429544	0.721332	1.09907	760.596
[go] positive regulation of axon extension	40	30	75	749	0.426336	0.916598	1.28049	454.225
[go] membrane fusion	33	30	90.9091	836	0.421211	0.76465	0.965124	190.758
[go] sarcoplasmic reticulum membrane	35	30	85.7143	724	0.414912	0.794848	1.10943	443.917
[go] alpha-tubulin binding	36	30	83.3333	691	0.413977	0.728104	0.919867	1114.15
[go] cysteine-type endopeptidase inhibitor activity	39	30	76.9231	648	0.41293	1.10406	1.42553	566.446
[go] neural crest cell migration	44	30	68.1818	603	0.396649	0.519939	0.791127	776.766
[go] cell death	39	30	76.9231	710	0.39019	0.792457	1.02131	667.525
[go] hippocampal mossy fiber to CA3 synapse	35	30	85.7143	647	0.38905	0.4658	0.654672	636.506
[human_keywords] Dystonia	35	30	85.7143	697	0.387379	0.990593	1.4017	496.638
[go] protein monoubiquitination	33	30	90.9091	695	0.381949	0.66813	0.90105	715.804
[human_keywords] DNA-directed RNA polymerase	45	30	66.6667	769	0.37839	0.52238	0.696709	326.186
[go] transcription by RNA polymerase III	35	30	85.7143	694	0.377662	0.500658	0.651012	568.598
[go] microtubule bundle formation	32	30	93.75	723	0.375823	0.81624	1.05583	717.847
[go] SNAP receptor activity	33	30	90.9091	838	0.371834	0.719179	0.918906	152.524
[go] negative regulation of G0 to G1 transition	59	30	50.8475	723	0.365361	0.692227	0.929971	1044.7
[go] sulfotransferase activity	52	30	57.6923	593	0.361949	0.426903	0.621577	741.066
[go] positive regulation of cell division	47	30	63.8298	541	0.352503	0.740245	1.02561	1363.42
[go] iron ion homeostasis	37	30	81.0811	671	0.349373	1.20722	1.78018	867.66
[go] protein tyrosine/serine/threonine phosphatase activity	55	30	54.5455	601	0.342142	0.848859	1.1069	1048.28
[human_keywords] Primary microcephaly	33	30	90.9091	722	0.334731	0.529009	0.657638	1883.19
[go] regulation of exocytosis	39	30	76.9231	714	0.329891	0.749818	0.977776	835.395
[go] autophagy of mitochondrion	36	30	83.3333	797	0.319188	0.720603	0.932029	396.854
[go] chondrocyte differentiation	41	30	73.1707	496	0.285949	0.638509	0.886786	964.703
[go] protein localization to nucleus	38	30	78.9474	645	0.266123	0.805841	1.09871	650.269
[go] endopeptidase inhibitor activity	47	30	63.8298	755	0.266081	1.09473	1.35472	256.651
[go] MyD88-dependent toll-like receptor signaling pathway	33	30	90.9091	657	0.248851	0.716315	0.967347	981.084
[go] cardiac conduction	50	30	60	422	0.239111	0.570873	0.771696	743.813
[human_keywords] Potassium channel	79	30	37.9747	358	0.12965	0.524272	0.75118	1473.29
[go] cellular amino acid metabolic process	36	29	80.5556	782	0.591329	0.741625	0.970445	406.133
[human_keywords] Glycolysis	34	29	85.2941	763	0.562913	0.855884	1.05504	305.001
[go] Ran GTPase binding	37	29	78.3784	765	0.506153	0.713237	0.9404	348.591
[go] ATP-dependent chromatin remodeling	35	29	82.8571	780	0.505218	0.893834	1.2513	654.21
[go] termination of RNA polymerase II transcription	42	29	69.0476	768	0.498769	0.71607	0.934133	423.59
[go] exonucleolytic catabolism of deadenylated mRNA	44	29	65.9091	808	0.489666	0.703103	0.906369	170.03
[go] Golgi stack	41	29	70.7317	796	0.487409	0.722707	0.95683	697.166
[go] vesicle membrane	30	29	96.6667	776	0.481232	0.83248	1.0519	575.56
[go] response to interleukin-1	40	29	72.5	736	0.467747	0.790367	1.08577	623.344
[go] positive regulation of insulin secretion involved in cellular response to glucose stimulus	36	29	80.5556	668	0.464524	0.662973	0.863306	462.559
[go] RNA polymerase II repressing transcription factor binding	36	29	80.5556	691	0.459198	0.577581	0.800112	783.082
[go] positive regulation of insulin secretion	48	29	60.4167	680	0.458903	0.820385	1.0899	384.465
[go] positive regulation of telomerase activity	37	29	78.3784	737	0.451176	0.595991	0.760261	386.407
[go] polysomal ribosome	33	29	87.8788	825	0.448368	0.903124	1.14424	56.2205
[go] ciliary membrane	60	29	48.3333	675	0.439999	0.620834	0.87575	647.019
[go] positive regulation of B cell proliferation	43	29	67.4419	581	0.434842	0.696042	0.955481	1054.57
[go] positive regulation of nitric oxide biosynthetic process	52	29	55.7692	737	0.433995	1.06687	1.46015	711.647
[go] DNA damage checkpoint	36	29	80.5556	642	0.426128	0.589937	0.777696	929.838
[go] neuromuscular junction development	36	29	80.5556	698	0.4191	0.709451	0.937368	876.274
[go] lipopolysaccharide-mediated signaling pathway	42	29	69.0476	707	0.418215	0.766146	1.00651	698.73
[go] positive regulation of Wnt signaling pathway	38	29	76.3158	582	0.413144	0.567733	0.73754	1009.12
[human_keywords] Antiport	46	29	63.0435	554	0.410175	0.531674	0.760155	1172.04
[go] negative regulation of type I interferon production	33	29	87.8788	790	0.409759	0.752921	0.958846	801.714
[go] androgen receptor signaling pathway	41	29	70.7317	714	0.408692	0.804404	1.01391	622.723
[go] negative regulation of epidermal growth factor receptor signaling pathway	35	29	82.8571	730	0.402986	0.879321	1.17389	414.723
[go] embryonic organ development	35	29	82.8571	675	0.399859	0.566578	0.763208	868.056
[go] Wnt signaling pathway, calcium modulating pathway	37	29	78.3784	709	0.398708	0.530832	0.750524	520.261
[go] establishment of cell polarity	35	29	82.8571	699	0.39507	0.573587	0.816878	490.874
[human_keywords] Amyotrophic lateral sclerosis	35	29	82.8571	803	0.391217	0.74241	0.936024	625.424
[go] anterograde axonal transport	31	29	93.5484	792	0.384785	0.775413	0.948401	671.709
[go] cation transmembrane transport	48	29	60.4167	531	0.375055	0.49949	0.63141	1002.86
[go] positive regulation of phosphatidylinositol 3-kinase activity	31	29	93.5484	683	0.372472	0.693516	0.998227	512.334
[go] mitotic sister chromatid segregation	33	29	87.8788	580	0.366807	0.833214	1.06742	1724.79
[go] regulation of mitotic cell cycle	43	29	67.4419	734	0.361841	0.803512	1.01094	501.636
[go] calcium channel regulator activity	39	29	74.359	521	0.352269	0.647166	0.889454	921.106
[go] renal water homeostasis	36	29	80.5556	632	0.34945	0.725552	0.999932	861.071
[go] cognition	59	29	49.1525	640	0.343618	0.67472	0.887787	1129.82
[go] regulation of cell differentiation	41	29	70.7317	562	0.312616	0.777758	1.10989	724.826
[go] anatomical structure development	55	29	52.7273	555	0.311674	0.366565	0.579226	602.408
[go] lung alveolus development	36	29	80.5556	613	0.309468	0.496194	0.681498	995.301
[go] tRNA modification	30	29	96.6667	788	0.307041	0.553449	0.715116	633.147
[go] protein K63-linked ubiquitination	50	29	58	684	0.30547	0.819172	1.04315	488.278
[go] positive regulation of cell cycle	41	29	70.7317	611	0.292648	0.640705	0.864327	705.76
[human_keywords] Osteogenesis	38	29	76.3158	557	0.289035	0.668366	0.96506	1101.93
[go] glycosaminoglycan biosynthetic process	41	29	70.7317	706	0.256911	0.614846	0.874183	591.712
[go] adenylate cyclase-modulating G protein-coupled receptor signaling pathway	61	29	47.541	570	0.237535	0.814556	1.08513	521.524
[go] U2-type catalytic step 2 spliceosome	31	28	90.3226	783	0.516826	0.922004	1.18192	87.0753
[go] ciliary transition zone	34	28	82.3529	617	0.501182	0.330408	0.461526	751.955
[go] B cell activation	32	28	87.5	674	0.491859	0.570092	0.746864	341.975
[go] activating transcription factor binding	38	28	73.6842	675	0.475919	0.883045	1.20452	470.086
[go] humoral immune response	57	28	49.1228	572	0.471333	0.524177	0.734332	430.163
[go] endothelial cell migration	33	28	84.8485	759	0.467672	0.744711	0.993255	504.636
[go] membrane coat	35	28	80	772	0.463173	0.674293	0.840468	291.885
[go] response to cold	39	28	71.7949	600	0.458146	0.765964	0.992643	571.599
[human_keywords] Aminopeptidase	29	28	96.5517	740	0.458107	0.641971	0.817612	371.521
[go] lipid homeostasis	42	28	66.6667	639	0.452096	0.725753	1.02731	761.815
[go] aerobic respiration	35	28	80	753	0.43791	1.17356	1.55671	283.07
[go] spindle assembly	42	28	66.6667	737	0.424845	0.648998	0.838639	592.818
[go] protein targeting to mitochondrion	32	28	87.5	754	0.423241	0.815285	1.04211	309.654
[go] response to radiation	38	28	73.6842	655	0.42179	0.779669	1.03407	543.957
[go] positive regulation of JUN kinase activity	44	28	63.6364	674	0.416631	0.487745	0.644993	550.523
[go] 3'-5'-exoribonuclease activity	33	28	84.8485	742	0.41332	0.596533	0.721854	516.202
[human_keywords] Palmoplantar keratoderma	36	28	77.7778	552	0.40378	0.818342	1.12975	513.792
[go] intra-Golgi vesicle-mediated transport	36	28	77.7778	803	0.403164	0.608402	0.785691	69.8316
[go] translesion synthesis	36	28	77.7778	715	0.396682	0.74582	1.0108	669.206
[human_keywords] Telomere	44	28	63.6364	652	0.395903	0.661878	0.774427	2341.47
[go] embryonic skeletal system development	43	28	65.1163	457	0.391566	0.655091	0.932175	810.425
[go] negative regulation of protein catabolic process	44	28	63.6364	707	0.389199	0.759172	1.04915	980.671
[go] RNA polymerase II core promoter sequence-specific DNA binding	34	28	82.3529	599	0.388752	0.663345	0.933696	1063.89
[go] dendritic shaft	40	28	70	613	0.388675	0.638861	1.02499	385.657
[go] histone acetyltransferase complex	35	28	80	683	0.37735	0.487321	0.666807	590.936
[go] extracellular matrix binding	30	28	93.3333	662	0.374878	1.23032	1.5935	1635.54
[go] DNA biosynthetic process	38	28	73.6842	729	0.371814	0.706014	0.951511	1163.05
[go] retina homeostasis	44	28	63.6364	651	0.36837	1.46971	2.21658	836.234
[go] phosphatidylcholine biosynthetic process	45	28	62.2222	663	0.359907	0.879278	1.19763	544.647
[go] vesicle fusion	30	28	93.3333	778	0.356004	0.683824	0.859083	194.521
[human_keywords] Neurotransmitter transport	38	28	73.6842	437	0.34392	0.389526	0.578018	700.936
[human_keywords] Mitogen	40	28	70	524	0.33869	0.788438	1.06163	1195.18
[human_keywords] Hereditary hemolytic anemia	36	28	77.7778	715	0.324616	1.09246	1.51867	352.254
[go] neuropeptide signaling pathway	109	28	25.6881	409	0.322962	0.601222	0.93543	578.237
[human_keywords] Signal transduction inhibitor	49	28	57.1429	537	0.313897	0.553129	0.736171	795.291
[go] nuclear receptor activity	52	28	53.8462	442	0.307279	0.548196	0.776203	1038.2
[go] positive regulation of protein complex assembly	45	28	62.2222	635	0.272342	0.730533	0.920127	634.711
[go] limb development	44	28	63.6364	562	0.266496	0.52972	0.728138	1379.21
[go] negative regulation of Notch signaling pathway	45	28	62.2222	587	0.26452	0.573475	0.784742	505.711
[go] acute-phase response	38	28	73.6842	687	0.243344	1.53512	1.92693	3401.54
[go] response to retinoic acid	58	28	48.2759	593	0.228917	0.764246	1.0063	765.348
[go] response to progesterone	43	28	65.1163	603	0.211551	0.814721	1.08611	1008.14
[go] cytokine receptor activity	56	28	50	440	0.146844	0.60236	0.838598	1487.58
[human_keywords] Kartagener syndrome	31	27	87.0968	559	0.651456	0.335013	0.565416	596.547
[go] sterol biosynthetic process	31	27	87.0968	697	0.584569	0.791035	0.996645	455.303
[go] acyl-CoA metabolic process	31	27	87.0968	693	0.58082	0.917729	1.21064	633.494
[go] cristae formation	31	27	87.0968	765	0.549219	1.07944	1.27964	114.071
[human_keywords] Carboxypeptidase	37	27	72.973	696	0.536859	0.72621	0.934542	635.923
[go] endodermal cell differentiation	29	27	93.1034	709	0.510409	0.907064	1.15255	339.575
[human_keywords] Ubiquinone	44	27	61.3636	759	0.499842	1.04673	1.29271	151.151
[go] proteasomal protein catabolic process	57	27	47.3684	691	0.49861	0.780681	0.949218	272.081
[go] hydrolase activity, hydrolyzing O-glycosyl compounds	36	27	75	727	0.49412	0.821492	1.06008	778.379
[go] positive regulation of protein targeting to membrane	33	27	81.8182	687	0.474487	0.659694	0.875539	390.13
[go] histone H4 acetylation	33	27	81.8182	691	0.471879	0.562923	0.798187	596.271
[go] response to amino acid	34	27	79.4118	689	0.464945	0.95443	1.23547	415.008
[human_keywords] Myogenesis	49	27	55.102	578	0.462714	0.51864	0.725006	1191.75
[go] embryo implantation	41	27	65.8537	653	0.453103	0.828643	1.10456	568.485
[go] Flemming body	28	27	96.4286	703	0.453087	0.648786	0.864823	731.862
[go] mammary gland development	37	27	72.973	622	0.450243	0.724106	1.02101	664.288
[human_keywords] Laminin EGF-like domain	32	27	84.375	666	0.444664	0.670005	0.900385	601.552
[go] protein phosphatase 2A binding	35	27	77.1429	676	0.433391	0.734557	0.921099	723.152
[go] protein K48-linked deubiquitination	33	27	81.8182	712	0.432836	0.728776	0.92487	758.626
[human_keywords] tRNA-binding	27	27	100	733	0.430336	0.606069	0.761158	278.863
[go] regulation of translational initiation	31	27	87.0968	764	0.427023	0.735863	0.925481	167.634
[go] energy homeostasis	36	27	75	589	0.425905	0.729362	0.948702	731.797
[go] NF-kappaB binding	29	27	93.1034	699	0.421789	0.800873	1.04531	238.048
[go] disordered domain specific binding	38	27	71.0526	695	0.419728	0.862967	1.06428	457.781
[go] positive regulation of glucose import	38	27	71.0526	644	0.410678	0.729464	0.95294	778.371
[go] dendrite cytoplasm	32	27	84.375	698	0.40175	0.767778	0.960933	861.062
[human_keywords] Pharmaceutical	47	27	57.4468	473	0.401398	1.06555	1.35964	5195.59
[go] ciliary base	35	27	77.1429	610	0.39777	0.67847	0.964642	1010.38
[go] sensory perception of pain	56	27	48.2143	489	0.389062	0.717461	1.02	565.023
[go] mitotic spindle assembly	33	27	81.8182	664	0.385533	0.684507	0.936817	394.618
[go] regulation of canonical Wnt signaling pathway	33	27	81.8182	625	0.38035	0.614257	0.819263	758.594
[go] epidermal growth factor receptor binding	33	27	81.8182	693	0.378744	0.793699	1.14155	696.462
[go] positive regulation of filopodium assembly	30	27	90	717	0.373119	0.989144	1.31822	575.169
[go] extrinsic apoptotic signaling pathway in absence of ligand	34	27	79.4118	629	0.368476	0.778925	0.992867	487.729
[go] activation of protein kinase B activity	34	27	79.4118	608	0.349565	0.626616	0.846924	493.923
[go] cellular response to ionizing radiation	35	27	77.1429	595	0.334374	1.01469	1.30194	1523.47
[go] glycosaminoglycan binding	29	27	93.1034	689	0.332503	1.08737	1.42536	1070.59
[go] lipopolysaccharide binding	35	27	77.1429	615	0.331082	0.973144	1.31623	1153.48
[go] lipid transporter activity	41	27	65.8537	686	0.329261	0.758633	1.08522	739.18
[go] regulation of NMDA receptor activity	29	27	93.1034	550	0.321216	0.486839	0.680566	581.764
[go] protein kinase B signaling	47	27	57.4468	574	0.315439	0.767848	1.1384	848.967
[go] cytokine binding	51	27	52.9412	516	0.31519	0.581684	0.793282	869.273
[go] pigmentation	39	27	69.2308	681	0.309947	0.645624	0.89163	500.28
[human_keywords] Antibiotic	124	27	21.7742	559	0.292643	1.27281	1.69342	546.601
[go] heterotrimeric G-protein complex	33	27	81.8182	592	0.285947	1.01449	1.25058	301.667
[go] synaptic transmission, glutamatergic	39	27	69.2308	529	0.209438	0.380909	0.577114	849.462
[go] positive regulation of cell differentiation	50	27	54	530	0.171211	0.873504	1.1622	1063.83
[go] adult behavior	34	27	79.4118	490	0.0734759	0.511343	0.685419	1494.97
[go] oxidoreductase activity, acting on the CH-OH group of donors, NAD or NADP as acceptor	39	26	66.6667	647	0.690711	0.766756	0.993353	661.573
[go] response to organonitrogen compound	33	26	78.7879	594	0.528226	0.847003	1.08473	449.464
[go] mRNA polyadenylation	35	26	74.2857	668	0.51916	0.563557	0.737153	458.998
[go] amino acid transmembrane transporter activity	37	26	70.2703	483	0.511778	0.421887	0.593259	510.697
[go] nucleocytoplasmic transport	29	26	89.6552	718	0.496817	0.806709	1.03714	190.008
[go] fertilization	43	26	60.4651	509	0.48873	0.594877	0.803255	574.338
[go] bicellular tight junction assembly	37	26	70.2703	652	0.469669	0.625144	0.843695	331.117
[go] response to axon injury	32	26	81.25	632	0.454158	0.908385	1.21196	147.781
[go] establishment of mitotic spindle orientation	33	26	78.7879	626	0.448076	0.93272	1.11107	518.208
[go] positive regulation of macroautophagy	34	26	76.4706	695	0.447725	0.861039	1.19038	555.009
[go] DNA replication initiation	34	26	76.4706	586	0.444518	0.54969	0.758982	734.992
[go] 7-methylguanosine mRNA capping	41	26	63.4146	676	0.442438	0.522344	0.682219	122.865
[go] cellular response to fibroblast growth factor stimulus	32	26	81.25	533	0.440162	1.19728	1.59583	700.815
[go] protein kinase inhibitor activity	36	26	72.2222	639	0.440138	0.714351	0.923613	678.383
[go] cell motility	28	26	92.8571	671	0.43802	0.809825	1.22665	736.583
[go] positive regulation of G1/S transition of mitotic cell cycle	47	26	55.3191	606	0.437972	0.608549	0.804943	391.519
[go] reactive oxygen species metabolic process	40	26	65	656	0.435908	0.859114	1.14529	1075.53
[go] 14-3-3 protein binding	35	26	74.2857	733	0.431373	0.623145	0.800647	303.343
[go] negative regulation of fat cell differentiation	56	26	46.4286	451	0.429932	0.661563	0.953048	657.346
[go] intrinsic apoptotic signaling pathway in response to endoplasmic reticulum stress	39	26	66.6667	616	0.429311	0.903033	1.13166	667.718
[go] condensed chromosome	31	26	83.871	668	0.427632	0.891872	1.26905	528.424
[go] ERBB2 signaling pathway	31	26	83.871	664	0.417329	0.649664	0.810388	544.29
[go] regulation of angiogenesis	36	26	72.2222	669	0.413327	0.668261	0.912818	400.805
[go] cellular response to vascular endothelial growth factor stimulus	35	26	74.2857	563	0.410836	0.625453	0.833973	578.259
[go] integral component of mitochondrial inner membrane	39	26	66.6667	698	0.408594	0.957895	1.23737	292.481
[go] ribosomal large subunit biogenesis	34	26	76.4706	707	0.408389	0.575552	0.780254	162.515
[go] cell communication	52	26	50	428	0.408035	0.514748	0.748135	855.167
[go] multivesicular body	33	26	78.7879	588	0.399428	0.795123	1.03696	649.907
[go] phosphatidylinositol-3,5-bisphosphate binding	28	26	92.8571	700	0.398564	0.614468	0.750902	515.497
[go] regulation of endocytosis	32	26	81.25	694	0.397421	0.727449	0.916043	303.913
[go] multivesicular body assembly	32	26	81.25	717	0.395812	0.695849	0.900011	167.824
[go] phosphatidylinositol-4-phosphate binding	30	26	86.6667	679	0.394818	0.628341	0.820159	411.713
[go] thyroid hormone receptor binding	30	26	86.6667	660	0.394075	0.603769	0.750097	571.572
[go] acetylglucosaminyltransferase activity	49	26	53.0612	525	0.393654	0.545836	0.753725	1087.97
[go] response to antibiotic	30	26	86.6667	612	0.384407	0.962072	1.19985	920.622
[go] coreceptor activity	40	26	65	488	0.382692	0.630693	0.856383	443.145
[go] collagen catabolic process	48	26	54.1667	589	0.375759	0.685609	0.923447	538.884
[go] cytokine production	31	26	83.871	577	0.375284	0.623639	0.862336	1280.96
[go] liver regeneration	30	26	86.6667	595	0.36957	0.893063	1.06955	671.412
[go] response to cocaine	41	26	63.4146	627	0.36748	0.916363	1.14412	777.581
[go] mitochondrial ribosome	28	26	92.8571	713	0.363524	0.654681	0.800512	261.873
[go] ATP-dependent microtubule motor activity, plus-end-directed	30	26	86.6667	579	0.355714	0.712122	0.95166	1657.17
[go] spleen development	34	26	76.4706	549	0.35269	0.70555	0.917979	1140.64
[go] axonal growth cone	29	26	89.6552	662	0.352004	0.597011	0.769448	1197.42
[human_keywords] Amyloidosis	32	26	81.25	648	0.35182	1.10971	1.49009	1060.73
[go] negative regulation of osteoblast differentiation	51	26	50.9804	577	0.350135	0.575538	0.797043	1138.34
[go] mitotic cell cycle checkpoint	39	26	66.6667	549	0.347351	0.580463	0.793261	768.61
[go] regulation of cell motility	32	26	81.25	678	0.34437	0.677228	0.876092	446.788
[go] cell development	55	26	47.2727	431	0.342922	0.588968	0.795011	806.384
[go] integral component of synaptic vesicle membrane	32	26	81.25	534	0.339241	0.598409	0.799292	459.515
[go] histone lysine methylation	36	26	72.2222	598	0.332199	0.475153	0.770122	840.664
[go] positive regulation of smoothened signaling pathway	37	26	70.2703	551	0.327859	0.576799	0.835212	867.927
[go] cellular response to gamma radiation	32	26	81.25	642	0.326871	0.737956	0.997841	907.998
[go] ventricular septum development	35	26	74.2857	582	0.318168	0.447612	0.629923	695.967
[go] regulation of tumor necrosis factor-mediated signaling pathway	36	26	72.2222	670	0.316601	0.738992	0.986173	993.675
[go] positive regulation of vascular smooth muscle cell proliferation	47	26	55.3191	596	0.313466	0.927852	1.18538	699.914
[go] phosphatidylinositol 3-kinase signaling	35	26	74.2857	628	0.286798	0.431032	0.563862	609.559
[go] transforming growth factor beta receptor binding	42	26	61.9048	492	0.27608	0.90373	1.2749	687.082
[go] gastrulation	36	26	72.2222	576	0.272642	0.760361	0.98351	815.136
[go] positive regulation of TOR signaling	34	26	76.4706	686	0.258068	0.621584	0.813961	423.766
[go] osteoclast differentiation	43	26	60.4651	574	0.249491	0.666333	0.865894	593.804
[go] ventricular septum morphogenesis	37	26	70.2703	591	0.204559	0.353407	0.520458	469.843
[go] excitatory synapse	32	26	81.25	451	0.166195	0.324204	0.507957	624.945
[go] positive regulation of bone mineralization	37	26	70.2703	493	0.150003	0.630145	0.911762	674.418
[go] excretion	33	25	75.7576	383	0.590573	0.692347	0.93947	1157.03
[go] response to steroid hormone	31	25	80.6452	611	0.575478	1.02848	1.44293	798.265
[go] intraciliary transport	28	25	89.2857	608	0.567042	0.624602	0.847227	1214.26
[go] arachidonic acid metabolic process	33	25	75.7576	624	0.565082	0.599013	0.819186	1692.38
[go] actin monomer binding	29	25	86.2069	640	0.557631	0.87544	1.22802	313.249
[go] bile acid biosynthetic process	29	25	86.2069	666	0.55	0.573567	0.735781	456.655
[go] canonical glycolysis	28	25	89.2857	696	0.549659	0.831871	1.02727	250.909
[go] carbohydrate transport	43	25	58.1395	445	0.548288	0.609271	0.851312	548.541
[go] actin filament polymerization	36	25	69.4444	632	0.535685	0.917982	1.17692	1019.74
[go] myelin sheath	34	25	73.5294	640	0.534968	0.914353	1.30469	224.659
[go] integrin complex	27	25	92.5926	646	0.522463	0.837587	1.059	532.471
[go] cortical actin cytoskeleton organization	34	25	73.5294	721	0.493736	0.892045	1.21615	168.067
[go] negative regulation of proteasomal ubiquitin-dependent protein catabolic process	38	25	65.7895	697	0.462187	0.714587	0.928649	217.189
[go] positive regulation of viral genome replication	28	25	89.2857	682	0.461744	0.818211	1.07403	111.641
[go] miRNA binding	35	25	71.4286	652	0.455618	0.608815	0.811268	1046.83
[go] protein refolding	46	25	54.3478	654	0.441223	1.09895	1.40116	214.385
[go] spliceosomal snRNP assembly	32	25	78.125	672	0.434178	0.921893	1.16192	337.852
[go] platelet-derived growth factor receptor signaling pathway	30	25	83.3333	646	0.424173	0.747352	0.983954	521.9
[go] respiratory gaseous exchange by respiratory system	34	25	73.5294	567	0.424105	0.72698	0.972583	612.297
[go] stress-activated MAPK cascade	27	25	92.5926	645	0.423573	0.777886	1.0353	288.221
[go] sodium channel regulator activity	31	25	80.6452	511	0.420205	0.686431	0.963248	509.345
[go] regulation of Wnt signaling pathway	32	25	78.125	511	0.419746	0.799147	1.13986	710.552
[go] protein methylation	34	25	73.5294	586	0.416275	0.724839	0.894585	387.358
[go] regulation of protein kinase activity	41	25	60.9756	671	0.412729	0.644649	0.844626	428.333
[go] nucleobase-containing small molecule interconversion	28	25	89.2857	658	0.40976	0.97451	1.22387	690.377
[go] anchored component of plasma membrane	31	25	80.6452	455	0.403902	0.717469	1.0329	970.851
[go] phosphatidylinositol-3,4-bisphosphate binding	28	25	89.2857	699	0.397637	0.609346	0.762062	485.927
[go] smooth endoplasmic reticulum	29	25	86.2069	652	0.39617	0.801572	1.04041	451.425
[go] viral life cycle	32	25	78.125	656	0.391564	0.893687	1.1494	394.454
[go] Golgi to plasma membrane protein transport	32	25	78.125	674	0.387846	0.649681	0.819275	190.588
[go] ephrin receptor binding	29	25	86.2069	642	0.387833	0.522718	0.673735	252.628
[go] regulation of heart rate by cardiac conduction	40	25	62.5	497	0.387786	0.781412	1.05133	442.057
[go] protein K63-linked deubiquitination	30	25	83.3333	654	0.38003	0.611226	0.772527	663.259
[go] positive chemotaxis	64	25	39.0625	519	0.378941	1.03812	1.43404	1119.75
[go] proximal promoter sequence-specific DNA binding	38	25	65.7895	541	0.372297	0.671554	0.868112	584.258
[go] positive regulation of focal adhesion assembly	25	25	100	666	0.371358	1.10105	1.35462	847.763
[go] blood vessel remodeling	32	25	78.125	585	0.366636	0.752694	1.08128	711.23
[go] adipose tissue development	31	25	80.6452	569	0.364439	0.642821	0.843529	688.547
[go] face morphogenesis	33	25	75.7576	557	0.36255	0.862469	1.04649	3257.47
[go] receptor clustering	30	25	83.3333	610	0.360311	0.669165	0.946284	677.67
[go] polyubiquitin modification-dependent protein binding	36	25	69.4444	690	0.3519	0.670839	0.8282	199
[go] positive regulation of mitotic cell cycle	33	25	75.7576	614	0.348996	0.881151	1.13701	628.214
[go] lens development in camera-type eye	46	25	54.3478	544	0.332547	0.571354	0.772126	623.356
[go] endoribonuclease activity	30	25	83.3333	617	0.32968	0.623522	0.848022	1070.74
[go] nuclear euchromatin	30	25	83.3333	566	0.328317	1.21954	1.70391	486.243
[go] ribonucleoprotein complex binding	33	25	75.7576	673	0.32759	0.850702	1.01575	637.53
[go] positive regulation of exocytosis	25	25	100	696	0.323059	0.754155	1.04916	269.083
[go] DNA metabolic process	33	25	75.7576	627	0.298032	0.827227	1.04054	496.909
[go] blood circulation	36	25	69.4444	523	0.297002	0.896004	1.16679	653.619
[go] calcium-ion regulated exocytosis	31	25	80.6452	510	0.293175	0.550933	0.752608	926.29
[go] TRIF-dependent toll-like receptor signaling pathway	30	25	83.3333	556	0.283484	0.870949	1.12191	871.29
[go] positive regulation of reactive oxygen species metabolic process	30	25	83.3333	586	0.282398	0.952712	1.23113	580.971
[go] potassium channel regulator activity	42	25	59.5238	475	0.272581	0.670319	0.898097	602.782
[go] voltage-gated calcium channel activity	46	25	54.3478	451	0.249847	0.556007	0.778609	1198.15
[go] voltage-gated potassium channel activity	70	25	35.7143	303	0.238364	0.524403	0.75138	1807.86
[go] chondroitin sulfate biosynthetic process	27	25	92.5926	571	0.232881	0.650418	1.16446	693.595
[go] long-term memory	34	25	73.5294	510	0.225219	0.601106	0.839199	785.343
[go] synaptic vesicle exocytosis	30	25	83.3333	607	0.214027	0.561779	0.797359	683.588
[human_keywords] Chloride channel	58	25	43.1034	427	0.196523	0.701708	0.941023	697.414
[go] chloride channel complex	59	25	42.3729	427	0.196523	0.701708	0.941023	697.414
[human_keywords] cAMP	40	25	62.5	532	0.185163	0.716204	0.906884	1768.39
[go] regulation of synaptic transmission, glutamatergic	37	25	67.5676	511	0.169096	0.578293	0.82132	740.543
[human_keywords] Tricarboxylic acid cycle	25	24	96	633	0.685934	0.730862	0.932273	233.405
[go] podosome	30	24	80	668	0.632336	0.72125	0.939043	181.929
[go] prostaglandin metabolic process	26	24	92.3077	618	0.623925	0.843197	1.05483	273.35
[go] carbohydrate phosphorylation	24	24	100	676	0.558252	0.817056	1.06183	311.551
[go] plasma membrane raft	32	24	75	612	0.541405	0.692796	0.888825	316.318
[go] oxygen binding	34	24	70.5882	584	0.538572	1.22373	1.90588	1171.44
[go] beta-catenin-TCF complex assembly	30	24	80	604	0.535169	0.595972	0.723193	766.933
[go] maturation of SSU-rRNA from tricistronic rRNA transcript (SSU-rRNA, 5.8S rRNA, LSU-rRNA)	33	24	72.7273	669	0.532112	0.425247	0.575344	186.735
[go] regulation of defense response to virus by virus	29	24	82.7586	669	0.524185	0.730536	0.936107	148.996
[go] mRNA cis splicing, via spliceosome	28	24	85.7143	672	0.522482	0.979677	1.16906	290.659
[go] E-box binding	51	24	47.0588	498	0.521407	0.664638	0.823043	1171.01
[go] chaperone cofactor-dependent protein refolding	40	24	60	680	0.513618	0.905203	1.10153	133.733
[go] dynein light intermediate chain binding	31	24	77.4194	641	0.510005	0.500635	0.796551	420.81
[go] RNA splicing, via transesterification reactions	26	24	92.3077	686	0.508415	0.750251	0.930695	191.81
[go] regulation of cytoskeleton organization	27	24	88.8889	599	0.506452	0.743595	1.00596	318.591
[go] dynein intermediate chain binding	29	24	82.7586	624	0.505663	0.677981	1.01827	440.138
[go] intracellular transport	32	24	75	585	0.503183	0.714898	0.995155	550.618
[human_keywords] Nonsense-mediated mRNA decay	33	24	72.7273	675	0.502248	0.868593	1.07773	468.133
[go] response to zinc ion	32	24	75	565	0.501346	1.15997	1.63337	202.552
[human_keywords] Hearing	45	24	53.3333	469	0.490953	0.420512	0.599413	718.051
[go] protein tetramerization	39	24	61.5385	622	0.482907	0.775625	1.0083	888.67
[go] protein homotrimerization	38	24	63.1579	647	0.481697	0.811069	1.13356	332.159
[go] negative regulation of insulin receptor signaling pathway	33	24	72.7273	678	0.478731	0.673032	1.03847	272.889
[go] protein kinase A binding	25	24	96	540	0.476056	0.713165	0.889903	986.986
[go] peptidyl-tyrosine autophosphorylation	36	24	66.6667	623	0.47033	0.558075	0.713261	587.439
[go] U4/U6 x U5 tri-snRNP complex	46	24	52.1739	664	0.467498	0.966361	1.23868	218.288
[go] RNA catabolic process	32	24	75	653	0.464235	0.744055	0.99514	238.909
[go] negative regulation of fibroblast proliferation	33	24	72.7273	587	0.46073	0.712963	0.987106	475.691
[go] chaperone-mediated protein folding	28	24	85.7143	632	0.45493	0.922171	1.27116	101.634
[go] negative regulation of DNA binding	34	24	70.5882	555	0.453341	0.821557	1.06694	529.975
[human_keywords] Nucleotide metabolism	26	24	92.3077	636	0.451726	0.799764	1.03251	515.726
[human_keywords] Oxidation	35	24	68.5714	667	0.440501	1.83523	2.40379	369.795
[go] mesoderm development	36	24	66.6667	433	0.439901	0.832471	1.18282	1324.01
[go] CENP-A containing nucleosome assembly	45	24	53.3333	382	0.432142	0.693774	0.883536	1618.66
[go] mitochondrial small ribosomal subunit	37	24	64.8649	679	0.421873	0.558478	0.709421	278.027
[go] eye development	36	24	66.6667	487	0.414083	0.531841	0.805186	538.884
[go] histone deacetylase activity	29	24	82.7586	607	0.411123	0.513722	0.670152	774.707
[go] transcription initiation from RNA polymerase I promoter	48	24	50	604	0.409891	0.611662	0.8286	407.445
[go] spinal cord development	35	24	68.5714	613	0.404035	0.777157	1.0653	435.262
[go] keratan sulfate biosynthetic process	29	24	82.7586	503	0.394808	0.895339	1.29418	795.895
[go] termination of RNA polymerase I transcription	46	24	52.1739	596	0.389013	0.616503	0.832985	479.888
[go] developmental growth	29	24	82.7586	506	0.378508	0.764988	1.00867	1053.59
[go] cyclin binding	31	24	77.4194	577	0.37606	0.770351	1.00986	531.5
[go] negative regulation of extrinsic apoptotic signaling pathway in absence of ligand	50	24	48	505	0.367152	0.74408	1.14679	427.522
[go] regulation of cell morphogenesis	27	24	88.8889	562	0.3659	0.807615	1.15316	865.024
[go] centriolar satellite	35	24	68.5714	519	0.362582	0.613863	0.89398	756.974
[go] cholesterol transport	24	24	100	607	0.35343	0.991411	1.28749	788.02
[go] regulation of axonogenesis	25	24	96	533	0.337156	0.343743	0.51147	299.462
[go] phospholipase C-activating G protein-coupled receptor signaling pathway	62	24	38.7097	375	0.336956	0.89757	1.20679	1374.61
[go] stem cell differentiation	32	24	75	398	0.327229	0.629691	0.912291	1437.15
[go] lysosome localization	30	24	80	676	0.325064	0.649667	0.836737	239.515
[go] embryonic cranial skeleton morphogenesis	34	24	70.5882	524	0.321367	0.702776	0.9899	392.507
[go] digestive tract development	34	24	70.5882	539	0.306681	0.604933	0.831011	828.007
[go] negative regulation of cell differentiation	94	24	25.5319	526	0.304516	0.70877	0.974655	570.339
[go] positive regulation of BMP signaling pathway	35	24	68.5714	571	0.300695	0.697183	1.08031	942.778
[go] positive regulation of pri-miRNA transcription by RNA polymerase II	30	24	80	466	0.278888	0.851349	1.09407	1279.87
[go] protein K11-linked ubiquitination	29	24	82.7586	576	0.278879	0.800907	1.15661	357.585
[go] odontogenesis	37	24	64.8649	454	0.278578	0.665144	0.869687	598.866
[go] ribonuclease activity	27	24	88.8889	581	0.266694	0.922339	1.19433	805.522
[go] regulation of synapse organization	35	24	68.5714	456	0.263719	0.845941	1.17844	951.039
[go] glutamate secretion	29	24	82.7586	563	0.252685	0.478598	0.685764	661.537
[go] WW domain binding	32	24	75	428	0.248122	0.567255	0.738586	700.825
[go] negative regulation of cyclin-dependent protein serine/threonine kinase activity	33	24	72.7273	508	0.213543	0.677106	0.815327	1339.95
[human_keywords] Complement pathway	43	24	55.814	690	0.0675235	0.953411	1.17335	241.275
[human_keywords] Sterol biosynthesis	27	23	85.1852	608	0.627569	0.797323	1.01787	449.26
[go] oxidoreductase activity, acting on the CH-CH group of donors	26	23	88.4615	589	0.585249	0.814104	1.04527	195.93
[go] M band	26	23	88.4615	568	0.583755	0.877431	1.1787	904.013
[go] spliceosomal complex assembly	35	23	65.7143	625	0.56749	0.810451	1.04648	238.803
[go] leukocyte cell-cell adhesion	31	23	74.1935	605	0.559785	0.691273	0.883926	276.528
[go] positive regulation of viral transcription	32	23	71.875	614	0.555606	0.563468	0.713661	73.2677
[human_keywords] Sugar transport	42	23	54.7619	429	0.549681	0.618452	0.863253	534.639
[human_keywords] Peroxidase	28	23	82.1429	610	0.535055	0.830854	1.12993	994.113
[go] telomere maintenance via semi-conservative replication	24	23	95.8333	616	0.531837	0.662543	0.895656	711.012
[go] structural constituent of nuclear pore	28	23	82.1429	650	0.5202	0.700626	0.863155	159.875
[go] regulation of heart contraction	35	23	65.7143	528	0.519547	1.02615	1.4283	1479.27
[go] amino acid transmembrane transport	34	23	67.6471	411	0.515143	0.398339	0.5813	446.712
[go] cellular response to estradiol stimulus	36	23	63.8889	456	0.510247	0.970969	1.24123	1822.28
[human_keywords] Keratinization	40	23	57.5	289	0.509454	0.541561	0.796999	313.688
[go] low-density lipoprotein particle clearance	24	23	95.8333	604	0.504522	0.889575	1.13461	314.399
[go] positive regulation of cell-matrix adhesion	28	23	82.1429	586	0.497656	0.874915	1.23082	274.216
[go] desmosome	28	23	82.1429	608	0.485854	0.739804	1.03429	335.39
[go] heterotypic cell-cell adhesion	32	23	71.875	558	0.482203	0.835275	1.15047	506.364
[go] phagosome acidification	35	23	65.7143	551	0.465947	0.699876	0.855618	390.839
[go] antigen processing and presentation	148	23	15.5405	625	0.465194	0.65399	0.85254	223.025
[go] translational elongation	33	23	69.697	617	0.457769	1.22602	1.51892	376.645
[go] positive regulation of interferon-gamma production	56	23	41.0714	484	0.45619	0.670344	0.862295	740.527
[go] positive regulation of multicellular organism growth	34	23	67.6471	490	0.455381	0.653121	0.889077	314.78
[go] regulation of calcium ion transport	31	23	74.1935	584	0.447166	0.816604	1.0807	253.838
[go] intrinsic apoptotic signaling pathway in response to DNA damage by p53 class mediator	36	23	63.8889	479	0.446734	1.0289	1.37386	1037.66
[go] nucleosome binding	31	23	74.1935	557	0.445346	0.690668	0.863886	512.289
[go] positive regulation of transforming growth factor beta receptor signaling pathway	30	23	76.6667	565	0.442819	0.815646	1.05559	351.454
[go] myosin binding	25	23	92	571	0.440034	0.955934	1.44128	1399.53
[go] mismatch repair	40	23	57.5	610	0.435395	0.59327	0.818179	504.444
[human_keywords] Sphingolipid metabolism	33	23	69.697	518	0.433445	0.56626	0.813983	433.028
[truncated: 10,486 more rows]
